# Supplementary material for: Discovery of a heavy silicon isotope mantle reservoir
Source: Natl Sci Rev. 2025 Sep 24;12(11):nwaf410. doi: 10.1093/nsr/nwaf410 (PMC12658886; doi:10.1093/nsr/nwaf410)
Supplement: nwaf410_Supplemental_Files [file nwaf410_supplemental_files.zip]

Archive with 2 entries (2 files):
- Si isotope_Supplemental data_0909v1.xlsx
- Si isotope_SupplementalMaterial_0916v1.docx
