# Supplementary material for: Discovery of a heavy silicon isotope mantle reservoir
Source: Natl Sci Rev. 2025 Sep 24;12(11):nwaf410. doi: 10.1093/nsr/nwaf410 (PMC12658886; doi:10.1093/nsr/nwaf410)
Supplement: nwaf410_Supplemental_Files [file nwaf410_supplemental_files.zip › Si isotope_Supplemental data_0909v1.xlsx]

## Sheet: Data S1 sample
Data S1 - Silicon isotope composition of post-collisional lamproites and associated mantle pyroxenite xenoliths from southern Tibet.
Sample Name	Latitude	Longitude	Rock type	delta 29/28		delta 30/28		n		SiO2	TiO2	Al2O3	Fe2O3T	MnO	MgO	CaO	Na2O	K2O	P2O5	LOI	CIA	Na2O+K2O	Mg#	Sc	V	Cr	Co	Ni	Cu	Zn	Ga	Rb	Sr	Y	Zr	Nb	Ba	La	Ce	Pr	Nd	Sm	Eu	Gd	Tb	Dy	Ho	Er	Tm
13CZ02-4	N30°04'17.3"	E86°31'13.3"	Trachy-andesite	-0.102088	0.0113409	-0.153187	0.014832	2		57.02	1.24	14.6	6.53	0.1	4.62	6.14	2.65	6.42	0.68	0.43	46.323	9.07	58.3614	15.09	114	291.4	20.48	83.09	34.59	77.85	20.32	487.4	1118.5	23.66	506.3	25.4	1775.3	88.86	203.6	26.67	105.9	18.07	3.315	11.14	1.168	5.424	0.938	2.272	0.288
13CZ03-2	N30°04'13.3"	E86°31'27.4"	Trachy-andesite	-0.0632022	0.0479914	-0.172386	0.0118372	3		56.9314	1.30026	14.963	6.44129	0.090018	4.17083	5.62112	3.15063	6.61132	0.720144	0.77	46.1258	9.76195	56.1937	14.96	114.4	196.7	19.85	71.44	43.1	90.97	20.72	498.6	1188.5	23.04	530.5	27.04	1794.5	101.3	219.8	29.6	117.5	19.7	3.565	11.83	1.21	5.553	0.94	2.202	0.284
13CZ04-1	N30°04'16.4"	E86°31'38"	Trachy-andesite	-0.088291	0.0203106	-0.155031	0.0285642	1		57.0043	1.24988	14.7285	6.29937	0.09999	4.53955	6.0194	2.67973	6.65933	0.719928	0.38	46.2504	9.33907	58.8076	14.28	108.7	213.5	19.95	72.72	29.7	84	19.99	500	1200.5	22.83	530.1	26.77	1860.1	97.64	217.9	28.72	114.6	19.26	3.48	11.75	1.189	5.451	0.928	2.192	0.283
13CZ07-1	N30°02'15.8"	E86°32'05.4"	Trachy-andesite	-0.100522	0.0236521	-0.181055	0.0335373	1		56.1544	1.25987	14.9085	6.59934	0.09999	5.21948	5.94941	2.49975	6.50935	0.79992	0.74	47.3248	9.0091	61.0418	16.18	125.9	260	22.25	104.8	41.66	88.86	21.27	501.4	990.9	29.56	559.4	31.17	2654.5	109	262.2	36.45	146.2	28.86	4.905	17.16	1.776	7.538	1.169	2.544	0.316
13CZ10-1	N30°02'14"	E86°31'52.6"	Trachy-andesite	-0.0590502	0.0345221	-0.121179	0.0188557	3		55.5889	1.34973	13.8072	6.4887	0.109978	6.31874	6.14877	2.09958	7.31854	0.769846	0.37	44.825	9.41812	65.8608	18.41	135.6	325.6	25.3	159.5	42.35	87.71	22.16	725.9	741.9	29.42	711.7	38.94	2082.7	104.8	274.6	41.88	170.3	33.96	4.985	18.05	1.753	7.361	1.173	2.626	0.333
13CZ10-1(R)	N30°02'14"	E86°31'52.6"	Trachy-andesite	-0.0695917	0.0154625	-0.120624	0.0216633	3
13DC01-1	N30°56'41"	E86°22'18"	Trachy-andesite	-0.061655	0.0189823	-0.123324	0.0849361	3		56.9757	1.32013	14.9715	6.51065	0.10001	4.42044	5.85059	2.69027	6.47065	0.690069	0.88	47.1588	9.16092	57.3572	14.69	112.3	178.3	20.03	71.24	45.75	77.77	20	489.1	1130.8	23.54	513.2	25.93	1687.2	94.76	205	27.75	111.9	18.72	3.42	11.32	1.176	5.476	0.932	2.27	0.289
15ZB111-5	N30°52'11.8"	E86°41'42.3"	Trachy-andesite	-0.0534672	0.0222465	-0.0571545	0.0258406	1		60.3302	1.41071	14.8074	4.43222	0.08004	4.05203	4.50225	2.62131	7.35368	0.410205	0.72	47.4601	9.97499	64.4273	15.3	108	248	16	110	29.79	103	0	481	1280	20.8	809	34.9	2743	120	291	36.9	153	26.5	4.51	13.6	1.24	5.14	0.82	1.9	0.25
15ZB111-4	N30°52'11.8"	E86°41'42.3"	Trachy-andesite	-0.0705703	0.0603126	-0.137504	0.047341	3		59.968	1.38972	14.6871	4.82903	0.079984	4.07918	4.58908	2.58948	7.33853	0.44991	0.84	47.2411	9.92801	62.5952	14.52	110.5	231.2	17.56	140.8	30.73	94.28	23.11	459	1272.3	20.72	780.5	34.39	2721.9	124.5	293.9	37.99	157.2	26.87	4.605	14.41	1.271	5.244	0.825	1.897	0.25
15ZB109-1	N30°43'56.5"	E86°42'40.3"	Trachy-andesite	-0.120374	0.0264296	-0.230728	0.0381799	1		54.027	1.73087	13.8069	7.48374	0.12006	6.2031	7.24362	2.10105	6.62331	0.66033	1.43	44.4705	8.72436	62.1509	20.42	138.9	263.3	28.01	145.2	37	96.43	23.59	1091.6	1020.5	23.9	808.6	34.14	2161.7	118.4	297.4	40.95	173.9	29.45	4.489	14.78	1.314	5.745	0.943	2.234	0.286
15ZB104-1	N30°43'30.9"	E86°42'37.0"	Trachy-andesite	-0.0481495	0.0288537	-0.108592	0.0320626	1		55.5844	1.75982	13.1087	6.93931	0.09999	6.17938	6.64934	2.59974	6.45935	0.619938	2	43.0493	9.05909	63.8222	19.25	131.5	320.4	30.37	178.1	39.79	99.88	23.89	2075.3	1056.5	22.7	957.5	40.03	2411.4	127.2	326.7	44.6	191.5	32.32	4.731	15.78	1.356	5.667	0.896	2.055	0.264
15ZB104-2	N30°43'30.9"	E86°42'37.0"	Trachy-andesite	-0.0628932	0.0180666	-0.166809	0.0318518	1		55.18	1.76	13	6.98	0.1	6.8	6.71	2.28	6.54	0.65	2.11	43.3934	8.82	65.8702	19.52	133.7	328.1	29.82	181.7	46.41	96.32	24.08	1487.2	1068.6	22.5	941.4	40.39	2445	133	335.6	45.68	195.8	33.15	4.784	16.07	1.382	5.676	0.904	2.07	0.262
15ZB102-3	N30°43'39.8"	E86°42'40.9"	Trachy-andesite	-0.070909	0.0254045	-0.176437	0.0339159	1		54.2	1.62	13.8	7.31	0.14	6.51	6.49	1.87	7.46	0.6	0.43	44.6864	9.33	63.8241	19.2	147	251	26.8	142	56.02	98.7	22.8	676	907	22	762	31.4	2067	110	280	38.9	167	28	4.27	14	1.25	5.46	0.9	2.14	0.28
18SLP-6-1	N31°15'14.4"	E82°46'36.8"	Phono-tephryte	-0.0782556	0.0222083	-0.131009	0.0512889	3		49.337	1.39861	11.2196	7.88828	0.121752	11.1398	7.81461	1.70145	8.56456	0.814406	0.538	36.8712	10.266	73.668	24.01	317.3	811.1	41.75	572.9	79.23	90.29	20.68	1089.2	2905.9	90.74	1061.7	27.86	11205.2	393.4	865.1	118.5	500.1	48.89	9.428	24.69	2.412	11.55	1.551	3.146	0.366
18SLP-6-5	N31°15'14.4"	E82°46'36.8"	Phono-tephryte	-0.08535	0.0412597	-0.16797	0.0557359	4		49.5024	1.44983	11.1896	8.08902	0.134627	11.23	8.05277	1.09773	8.28164	0.972422	1.152	38.1692	9.37937	73.3356	23.5	190.5	440.2	41.24	303	68.9	93.78	20.81	637.3	1981.2	51.87	638.9	29.25	7291.3	234.6	530.1	68.89	289.2	51.03	10.15	32.63	3.088	12	1.661	3.253	0.388
18SLP-6-5	N31°15'14.4"	E82°46'36.8"	Phono-tephryte	-0.0893618	0.0454211	-0.206251	0.00818786	3
18SLP6-13	N31°15'14.4"	E82°46'36.8"	Phono-tephryte	-0.100432	0.0279802	-0.206405	0.028095	1		49.8547	1.36871	11.1795	7.79482	0.12677	11.3104	7.85769	1.36149	8.35446	0.79154	1.037	37.7163	9.71595	74.1906	21.58	183.6	467.9	37.95	336.1	62.32	84	18.87	638.6	1800.5	53.52	612.6	25.11	7483.5	233.7	520.3	70.52	297.7	46.45	9.188	28.13	2.687	10.71	1.445	2.972	0.348
18SLP8-1	N31°15'52.5"	E82°54'34.53"	Trachy-andesite	-0.0486149	0.0224703	-0.154301	0.0368466	1		55.263	1.63652	12.6587	6.80331	0.113422	8.41452	5.27616	2.00312	6.92686	0.90434	0.142	44.769	8.92998	71.0166	17.4	143.1	466.6	30.3	133.4	27.35	81.99	21.53	646.1	879.2	28.82	650.8	36.87	2296.4	103.2	278.7	41.56	193.6	35.48	5.517	17.33	1.593	6.427	0.984	2.249	0.299
18SLP9-1	N31°14'36.8"	E82°56'29.15"	Trachy-andesite	-0.0369499	0.0307927	-0.118284	0.0330703	1		54.8137	1.57512	11.3361	6.71763	0.0965826	9.70347	5.44562	1.81349	7.33206	1.16618	1.026	41.6233	9.14555	74.1041	16.37	130.9	529	32.67	364.4	35.73	83.78	22.01	453.8	1137.5	32.42	743.7	43.49	3128.4	146.3	384.6	54.06	243.7	42.76	6.235	21.66	1.936	7.552	1.091	2.43	0.297
18SLP10-1	N31°13'18.0"	E83°00'6.93"	Trachy-andesite	-0.0693264	0.0224667	-0.148421	0.0403606	3		56.5812	1.3271	13.2202	6.43865	0.0933432	7.36498	5.37738	2.53041	6.3169	0.749789	0.458	45.3759	8.84731	69.3824	15.47	138.3	353.5	27.74	200.3	24.22	91.99	21.03	724.3	984.4	24.76	536	24.72	3005.9	107.8	276.4	37.29	168.3	30.13	5.028	15.98	1.471	5.83	0.863	1.838	0.235
18SLP12	N31°15'14.4"	E82°46'36.8"	Phono-tephryte	-0.115883	0.0811127	-0.224865	0.0325708	2		49.4378	1.45589	11.2042	8.00688	0.128185	11.5137	8.19968	1.26518	7.7849	1.0036	1.786	38.3697	9.05008	74.0175	21.91	167.6	404.6	38.16	272.3	66.15	86.22	19.49	563.3	2081	47.02	569.9	26.83	7546.7	223.9	497.5	63.68	268.1	48.07	9.623	30.86	2.914	11.15	1.539	3.101	0.367
13SLP10-1	N31°29'12.1"	E82°47'31.5"	Trachy-andesite	-0.0912387	0.0402233	-0.14397	0.0363151	3		53.1701	1.48475	12.0887	7.96549	0.160514	9.61075	6.68138	1.98636	6.19984	0.652087	-0.02	42.915	8.1862	70.5038	25.67	196.5	650.6	43.08	288.4	55.97	102.7	23.64	542.3	820.8	25.6	697.2	39.75	2550.6	86.43	238.3	35.27	158.9	29.61	4.551	14.36	1.359	5.775	0.916	2.131	0.277
13SLP11-1	N31°29'15.0"	E82°47'32.1"	Trachy-andesite	-0.0838847	0.0297867	-0.165333	0.030254	1		53.5514	1.47472	12.2693	7.93539	0.150482	9.51043	6.29013	2.05658	6.03933	0.722311	-0.02	43.9216	8.09591	70.3641	24.22	187.6	591.1	42.79	216.1	61.32	106.2	23.51	535.8	847.9	27.64	668.3	40.16	2590.2	91.72	249.4	37.15	162.3	30.58	4.599	14.9	1.423	6.11	0.979	2.297	0.298
13SLP11-1	N31°29'15.0"	E82°47'32.1"	Trachy-andesite	-0.0577587	0.0152845	-0.129695	0.0617054	3
13SLP22-1	N31°09'14.7"	E82°45'11.0"	Phono-tephryte	-0.0469427	0.0230711	-0.087342	0.0247823	1		51.02	1.21188	11.5532	7.99838	0.161584	10.816	6.73601	1.70673	7.69542	1.10079	0.93	40.0514	9.40214	72.8184	20.98	156.5	516.5	38.51	357	51.98	98.46	18.91	607.4	1442.2	45.64	428.3	21.16	6071	197.4	502.8	71.7	309.3	63.7	10.39	36.01	3.332	12.54	1.74	3.628	0.423
13SLP27-1	N31°15'14.1"	E82°46'37.3"	Phono-tephryte	-0.134206	0.024978	-0.24436	0.0264367	1		49.7905	1.41003	11.1577	7.77562	0.153265	11.5766	8.13324	1.05242	7.88801	1.06263	2.01	38.6674	8.94043	74.6803	24.75	185.6	483.4	43.21	296	76.57	111.8	21.53	661.9	1826.8	45.31	651.6	28.6	7752.4	219.7	489.8	64.01	264.4	49.79	9.824	30.67	2.927	11.34	1.547	3.18	0.37
13SLP27-3	N31°15'14.1"	E82°46'37.3"	Phono-tephryte	-0.11999	0.00970318	-0.211353	0.0455788	3		49.5415	1.44691	10.9945	7.94783	0.152843	11.0964	8.30446	1.2635	8.20257	1.04952	1.23	37.223	9.46607	73.4458	21.33	165.8	478	38.24	252.8	67.2	99.23	19.61	595.3	1667	41.6	631.6	26.01	10538.4	243.1	505.4	66.77	270.2	50.09	9.969	31.84	2.995	11.35	1.607	3.23	0.377
13SLP35-2	N31°14'45"	E82°56'20"	Trachy-andesite	-0.0876557	0.030599	-0.196401	0.0516447	3		55.2777	1.56186	11.1882	6.96203	0.102082	9.44263	5.27766	1.70478	7.33973	1.14332	1.98	41.8038	9.04451	72.8773	16.3	111.8	528.8	32.04	355	42.97	102	21.74	369.3	1176.2	27.69	750.2	37.38	3318	144.3	374.4	53.54	235.6	42.57	6.174	21.2	1.896	7.366	1.069	2.368	0.287
18MG-3-1	N30°48'46.7"	E82°26'15.2"	Basaltic trachy-andesite	-0.0537872	0.063971	-0.100069	0.0305373	2		53.7172	1.48688	10.9927	6.55247	0.100823	11.1455	5.37416	1.58669	8.02408	1.01943	0.477	40.408	9.61076	77.1153	19	136.5	645.7	41.08	481.1	54.34	84.6	23.94	729.7	1148.6	37.55	919.4	45.7	4436.2	148.8	416.3	62.05	294.1	52.97	7.934	26.54	2.369	8.878	1.236	2.781	0.324
18MG-1-1	N30°48'46.8"	E82°26'13.5"	Basaltic trachy-andesite	-0.0735832	0.00619461	-0.123623	0.0488526	2		52.4288	1.42209	11.5847	7.30211	0.113156	11.4705	6.43356	2.05413	6.17259	1.0184	0.49	42.0938	8.22672	75.6808	20.07	145.1	719.6	41.37	452.9	55.7	80.27	21.29	1506.8	1251.5	33.86	697.1	36.46	3715.1	135.1	350.4	53.8	246	44.28	6.759	22.21	1.985	7.647	1.124	2.477	0.306
18MG-1-4	N30°48'46.8"	E82°26'13.5"	Basaltic trachy-andesite	-0.0394018	0.0155351	-0.122224	0.0130936	3		52.1135	1.44057	11.7735	7.2656	0.1101	11.1891	6.89105	1.92316	6.25617	1.03721	1.039	42.0456	8.17933	75.314	17.27	121.8	629.9	34.79	400.1	43.1	77.18	17.98	372.7	1122.5	29.3	601	30.45	4359.5	119	322.2	46.95	215.7	38.91	5.898	20.01	1.749	6.84	0.979	2.171	0.261
18MG-2-1	N30°48'46.7"	E82°26'15.2"	Basaltic trachy-andesite	-0.047065	0.0160091	-0.126144	0.0327222	3		53.03	1.50734	11.6184	6.98227	0.108031	10.7797	5.95291	1.63677	7.33388	1.05075	0.585	41.958	8.97065	75.3604	17.87	128.6	568.7	36.78	432.7	39.44	80.7	20.85	442	1092.5	34.15	748.4	40.22	3571.8	129.5	350.7	52.94	241.4	44.41	6.508	21.91	2.005	7.566	1.088	2.46	0.289
18-2-11	N31°26'11.8"	E82°44'24.5"	Websterite	0.15699	0.0611051	0.303781	0.0595293	4
18-3-2	N31°26'12.8"	E82°44'18"	Websterite	-0.0596663	0.0486847	-0.122351	0.076235	3
18-3-4	N31°26'12.8"	E82°44'18"	Websterite	-0.122018	0.025525	-0.249753	0.0525737	3
18-2-1	N31°26'11.8"	E82°44'24.5"	Websterite	-0.226638	0.039388	-0.337452	0.0413785	3
18-2-4	N31°26'11.8"	E82°44'24.5"	Websterite	-0.18126	0.0859936	-0.344151	0.0748571	3
18-2-17	N31°26'11.8"	E82°44'24.5"	Clinopyroxenite	-0.159726	0.0131872	-0.284253	0.0516075	3
18SLP-6-5-CPX	N31°15'14.4"	E82°46'36.8"	Clinopyroxene	-0.161071	0.0221018	-0.293517	0.0355835	1
18SLP-6-5-OL	N31°15'14.4"	E82°46'36.8"	Olivine	-0.0585128	0.0198227	-0.142377	0.0281869	1
18SLP-10-1-CPX	N31°13'18.0"	E83°00'6.93"	Clinopyroxene	-0.196606	0.0248256	-0.332151	0.0362177	1
18SLP-10-1-OL	N31°13'18.0"	E83°00'6.93"	Olivine	-0.0793098	0.0254558	-0.177952	0.0330181	1
17TB01	N28°49'49"	E92°4'55"	Felsic gneiss	-0.0588256	0.0297404	-0.126199	0.0281586	1		74.6293	0.290581	12.7054	2.85571	0.0300601	0.360721	1.02204	2.74549	5.27054	0.0901804			8.01603	20.0154	7.48	18.5	5.1	3.8	3.06	0.72	32	22.8	456	22.2	76.6	116	18.2	329	59.9	125	13.9	50.8	11	0.71	11.1	1.98	12.3	2.58	7.06	1.03
18YLXB-5	N28°54'2.14"	E91°55'58.02"	Schist	-0.26563	0.0378951	-0.519962	0.0432963	3		65.8678	0.754132	18.2748	7.2624	0.35124	1.45661	1.50826	2.05579	2.41736	0.0516529			4.47314	28.4356	16	137	61.3	11	19.4	19.7	128	21.6	168	137	26.3	95.9	13.9	360	34.7	72.6	8.63	35.4	6.83	1.51	5.92	0.84	4.37	0.86	2.69	0.47
18YLXB-34	N28°47'56"	E92°03'14"	Amphibolite	-0.148199	0.0283843	-0.277478	0.0357669	1		49.7071	0.666667	18.101	11.4747	0.20202	7.11111	8.20202	3.70707	0.777778	0.0505051			4.48485	55.1108	29.9	200	247	48.9	134	11.8	134	18.5	37.4	229	17.3	8.17	5.17	155	6.22	12.9	1.58	6.88	1.82	0.81	2.28	0.42	2.67	0.58	1.77	0.27
note: 1. “R” denotes repeating sample digestion, column chemistry and instrumental analysis.
2. The bold font indicates analysis conducted at USTC using the Neptune Plus MC-ICP-MS, while the remaining analyses were performed at GIGCAS using the Nu 1700 MC-ICP-MS.
3. Bulk rock major and trace elements and Sr-Nd-Hf-Pb isotopes data are collected from published literature.
References:
Fan, J.-J., Wang, Q., Wei, G.-J., Li, J., Ma, L., Zhang, X.-Z., Jiang, Z.-Q., Ma, J.-L., Zhou, J.-S., Li, Q.-W., Wang, Z.-L., Liu, X., Huang, T.-Y., & Zhang, M.-Y. (2023). Boron and Molybdenum Isotope Evidence for Source-Controlled Compositional Diversity of Cenozoic Granites in the Eastern Tethyan Himalaya. Geochemistry, Geophysics, Geosystems, 24(6), e2022GC010629. https://doi.org/10.1029/2022G…
Hao, L.-L., Wang, Q., Kerr, A. C., Wei, G.-J., Huang, F., Zhang, M.-Y., Qi, Y., Ma, L., Chen, X.-F., & Yang, Y.-N. (2022). Contribution of continental subduction to very light B isotope signatures in post-collisional magmas: Evidence from southern Tibetan ultrapotassic rocks. Earth and Planetary Science Letters, 584, 117508. https://doi.org/10.1016/j.epsl.2022.117508
Zhang, M.-Y., Huang, C.-C., Hao, L.-L., Qi, Y., Wang, Q., Kerr, A. C., Wei, G.-J., Li, J., Ma, J.-L., Ma, L., & Fan, J.-J. (2023). Light Mo Isotopes of Post-Collisional Ultrapotassic Rocks in Southern Tibet Derived From Subducted Indian Continental Crust. Geochemistry, Geophysics, Geosystems, 24(10), e2023GC011053. https://doi.org/10.1029/2023GC011053
[truncated: 47 more columns]

## Sheet: Data S2 standard
Data S2 - Si isotopic composition of reference materials determined in this study and its corresponding values obtained from published data.
		δ29Si(‰)	2SD	δ30Si(‰)	2SD	N
BHVO-2	This studya	-0.160847	0.0552235	-0.294436	0.0734059	34
	This studyb	-0.135	0.0696217	-0.265	0.0648081	6
	Zambardi and Poitrasson (2011)	-0.14	0.05	-0.27	0.08	42
	Savage et al. (2010)	-0.14	0.05	-0.27	0.1	59
	Savage et al. (2011)	-0.14	0.08	-0.29	0.09	188
	Savage and Moynier (2013)	-0.15	0.06	-0.28	0.09	44
	Armytage et al., 2011	-0.15	0.08	-0.28	0.14	223
	Sikdar and Rai (2017)	-0.15	0.06	-0.28	0.08	79
BCR-2	This studya	-0.109231	0.0537567	-0.207838	0.0719012	10
	Zeng et al. (2021)	-0.11	0.04	-0.22	0.06	178
	Sikdar and Rai (2017)	-0.13	0.06	-0.21	0.1	15
	Yu et al. (2018)	-0.06	0.05	-0.21	0.06	6
JA-2	This studya	-0.0663352	0.0328255	-0.125645	0.0511459	9
	Zambardi and Poitrasson (2011)	-0.06	0.05	-0.13	0.06	6
	Poitrasson and Zambardi (2015)	-0.06	0.01	-0.13	0.02	6
AGV-2	This studyb	-0.064398	0.0615273	-0.178458	0.0642356	3
	Yu et al. (2018)	-0.09	0.06	-0.21	0	3
	Savage et al. (2011)	-0.1	0.03	-0.21	0.07	11
	Zambardi and Poitrasson (2011)	-0.07	0.05	-0.15	0.06	6
a. Analysis performed at GIGCAS using the Nu 1700 MC-ICP-MS.
b. Analysis conducted at USTC using the Neptune Plus MC-ICP-MS,
Number (N) refers to the total number of repeated runs of the same rock sample, including different digestions.
References:
Armytage, R. M. G., Georg, R. B., Savage, P. S., Williams, H. M., & Halliday, A. N. (2011). Silicon isotopes in meteorites and planetary core formation. Geochimica et Cosmochimica Acta, 75(13), 3662–3676. https://doi.org/10.1016/j.gca.2011.03.044
Poitrasson, F., & Zambardi, T. (2015). An Earth–Moon silicon isotope model to track silicic magma origins. Geochimica et Cosmochimica Acta, 167, 301–312. https://doi.org/10.1016/j.gca.2015.07.005
Savage, P. S., Georg, R. B., Armytage, R. M. G., Williams, H. M., & Halliday, A. N. (2010). Silicon isotope homogeneity in the mantle. Earth and Planetary Science Letters, 295(1–2), 139–146. https://doi.org/10.1016/j.epsl.2010.03.035
Savage, P. S., Georg, R. B., Williams, H. M., Burton, K. W., & Halliday, A. N. (2011). Silicon isotope fractionation during magmatic differentiation. Geochimica et Cosmochimica Acta, 75(20), 6124–6139. https://doi.org/10.1016/j.gca.2011.07.043
Savage, P. S., & Moynier, F. (2013). Silicon isotopic variation in enstatite meteorites: Clues to their origin and Earth-forming material. Earth and Planetary Science Letters, 361, 487–496. https://doi.org/10.1016/j.epsl.2012.11.016
Sikdar, J., & Rai, V. K. (2017). Simultaneous chromatographic purification of Si and Mg for isotopic analyses using MC-ICPMS. Journal of Analytical Atomic Spectrometry, 32(4), 822–833. https://doi.org/10.1039/C6JA00426A
Yu, H.-M., Li, Y.-H., Gao, Y.-J., Huang, J., & Huang, F. (2018). Silicon isotopic compositions of altered oceanic crust: Implications for Si isotope heterogeneity in the mantle. Chemical Geology, 479, 1–9. https://doi.org/10.1016/j.chemgeo.2017.12.013
Zambardi, T., & Poitrasson, F. (2011). Precise Determination of Silicon Isotopes in Silicate Rock Reference Materials by MC-ICP-MS. Geostandards and Geoanalytical Research, 35(1), 89–99. https://doi.org/10.1111/j.1751-908X.2010.00067.x
Zeng, Z., Sun, Y.-F., Tang, H.-Y., Lu, G.-X., Yang, L., Huang, F., & Yu, H.-M. (2021). Silicon Isotope Compositions of Soil and Sediment Reference Materials Determined by MC-ICP-MS. Geostandards and Geoanalytical Research, n/a(n/a). https://doi.org/10.1111/ggr.12411

## Sheet: Data S3 In situ Si isotopes 
Data S3 - In situ Si isotopic composition of Olivine measured by SIMS
Sample#	yield 28Si	PI (nA)	28Si/Coeff	SE (%)	30Si/Coeff	SE (%)	30Si/28Si	SE (%)		DTFA		30δSi
	28Si/PI		L1		H'2		H'2/L1			x	y	raw	Correct	ave.	2σ	2SD		SiO2	Al2O3	NiO	FeO	MnO	K2O	CaO	Na2O	MgO	TiO2	Cr2O3	Total	Fo
18SLP-12@01	5.44979e+07	6.86693	374233400	0.0277139	12425640	0.0286704	0.033203	0.00235027		-10	-8	-9.85907	-0.274067	-0.352806	0.091526	0.140675		40.552	0.003	0.311	9.83	0.167	0	0.179	0.009	48.982	0	0.032	100.065	89.8811
18SLP-12@02	5.4646e+07	6.62606	362087800	0.0342717	12021180	0.0341834	0.0331995	0.0022524		-9	-6	-9.96225	-0.365647		0.0905362			40.657	0.014	0.425	8.977	0.119	0.005	0.139	0	49.463	0.006	0.055	99.86	90.7596
18SLP-12@03	5.50884e+07	6.63302	365402600	0.0944418	12130520	0.0958588	0.0331977	0.00219316		-9	-8	-10.0171	-0.420517		0.0899526			40.816	0.014	0.568	8.827	0.101	0	0.144	0.002	49.892	0.012	0.033	100.409	90.9711
18SLP-12@04	5.78974e+07	6.5623	379940200	0.0862955	12613650	0.0879318	0.0331994	0.0021713		-12	-7	-9.96672	-0.40492		0.0897402			39.943	0	0.311	12.04	0.262	0.005	0.196	0.01	46.886	0.025	0.007	99.685	87.4083
18SLP-12@05	5.77993e+07	6.50793	376153800	0.0703369	12488210	0.0709816	0.0331997	0.00216152		-16	-4	-9.95748	-0.442075		0.0896457			40.251	0.001	0.219	11.663	0.237	0.004	0.262	0.008	47.578	0	0.021	100.244	87.9109
18SLP-12@06	5.70465e+07	6.45027	367965600	0.0587398	12217620	0.0600377	0.0332036	0.00227812		-15	-3	-9.84088	-0.313876		0.0907933			40.299	0.009	0.222	11.057	0.235	0.011	0.226	0.022	47.805	0	0.012	99.898	88.5151
18SLP-12@07	5.62546e+07	6.4387	362206100	0.129276	12025880	0.130192	0.0332018	0.00235405		-16	-3	-9.89575	-0.380346		0.0915648			40.469	0.003	0.297	10.221	0.161	0.001	0.197	0.016	48.735	0.004	0	100.104	89.4733
18SLP-12@08	5.64578e+07	6.44057	363620900	0.0584339	12074440	0.0580249	0.0332065	0.00221465		-19	-4	-9.75529	-0.27469		0.090163			40.327	0.017	0.449	10.414	0.152	0	0.138	0	48.517	0	0.054	100.068	89.2529
18SLP-12@09	5.53929e+07	6.4038	354725400	0.0585103	11777410	0.0588407	0.0332011	0.00224982		-20	-6	-9.91602	-0.447025		0.0905106			40.615	0.006	0.505	8.793	0.111	0.005	0.129	0.017	49.639	0.004	0.049	99.873	90.9611
18SLP-12@10	5.82078e+07	6.37063	370820800	0.0721147	12311230	0.0725567	0.0331999	0.002177		-19	-2	-9.95091	-0.470315		0.0897955			40.384	0.001	0.297	11.415	0.203	0	0.228	0.002	47.628	0	0.017	100.175	88.1484
18SLP-12@11	5.7196e+07	6.36258	363913700	0.0548773	12083550	0.0558089	0.0332042	0.00219742		-21	-2	-9.82418	-0.366776		0.0899942			39.932	0.008	0.216	13.189	0.329	0	0.268	0.01	46.018	0.017	0	99.987	86.149
18SLP-12@12	5.70308e+07	6.29272	358878700	0.0693373	11915310	0.0697478	0.0332015	0.002329		-21	-4	-9.9032	-0.445802		0.0913083			40.485	0.009	0.427	10.236	0.185	0	0.166	0.01	48.344	0.028	0.06	99.95	89.3833
18SLP-12@13	5.55625e+07	6.30985	350590700	0.121017	11641990	0.121799	0.0332068	0.00229897		-19	-3	-9.74605	-0.265446		0.0910033			40.686	0.016	0.464	8.822	0.123	0.013	0.14	0	49.638	0	0.027	99.929	90.9338
18SLP-12@14	5.56888e+07	6.31462	351653800	0.0570221	11676370	0.0577096	0.0332044	0.0026657		-20	-4	-9.81791	-0.348914		0.0949204			40.669	0.006	0.447	9.503	0.155	0	0.163	0.011	49.102	0.006	0.054	100.116	90.2063
18SLP-12@15	5.78057e+07	6.31493	365039000	0.0685106	12121450	0.0696059	0.0332059	0.00229479		-26	-3	-9.7708	-0.371397		0.090961			40.311	0.008	0.275	11.511	0.206	0.009	0.227	0.025	47.333	0.008	0.01	99.923	87.9952
18SLP-12@16	5.64729e+07	6.23099	351882200	0.105563	11684780	0.106842	0.0332065	0.00243949		-25	-5	-9.7544	-0.343396		0.092455			40.922	0.011	0.447	9.3	0.122	0	0.166	0	49.165	0.02	0.035	100.188	90.4066
18SLP-12@17	5.65555e+07	6.31595	357201800	0.124106	11862800	0.124789	0.0332104	0.00221778		-26	-8	-9.63929	-0.239887		0.0901938			40.701	0.01	0.456	9.413	0.173	0	0.143	0.023	49.759	0	0.03	100.708	90.406
18SLP-12@18	5.6306e+07	6.31196	355401100	0.0601963	11802290	0.0610294	0.0332081	0.00222346		-24	-2	-9.70728	-0.284679		0.0902497			40.557	0.011	0.275	10.523	0.187	0	0.209	0.016	48.057	0	0.008	99.843	89.0601
18SLP-12@19	5.71031e+07	6.27707	358440400	0.0857593	11902720	0.0863307	0.0332073	0.00221406		-25	-6	-9.73173	-0.320732		0.0901572			40.017	0.001	0.227	11.212	0.231	0	0.274	0	47.976	0	0.034	99.972	88.4094
18SLP-12@20	5.61492e+07	6.28169	352711900	0.105364	11713580	0.106045	0.0332099	0.00255026		-28	-4	-9.65181	-0.275612		0.0936431			40.726	0.006	0.377	9.458	0.143	0	0.163	0.007	49.162	0	0.012	100.054	90.2589
18SLP-6-1@01	5.56844e+07	6.67511	371699600	0.088472	12340510	0.090016	0.0331998	0.00270452		-5	-9	-9.95539	-0.312388	-0.238669	0.0953586	0.145537		40.184	0.019	0.421	9.73	0.177	0	0.151	0.027	48.736	0.035	0.046	99.526	89.9282
18SLP-6-1@02	5.63509e+07	6.64351	374367500	0.0785692	12428990	0.0798389	0.0331996	0.00268536		-5	-11	-9.96046	-0.317458		0.0951417			40.734	0.019	0.508	9.429	0.146	0.001	0.136	0.001	48.592	0.008	0.034	99.608	90.1831
18SLP-6-1@03	5.60238e+07	6.64585	372325800	0.0699654	12361700	0.0701981	0.0332017	0.00217219		-5	-13	-9.89754	-0.254536		0.0897489			40.296	0.023	0.47	9.632	0.142	0.001	0.146	0.015	48.981	0	0.044	99.75	90.0645
18SLP-6-1@04	5.59159e+07	6.68544	373822500	0.105352	12411720	0.105765	0.0332016	0.00295037		-7	-9	-9.90022	-0.280419		0.0982312			40.395	0.012	0.444	9.811	0.156	0	0.145	0.008	48.781	0	0.036	99.788	89.8613
18SLP-6-1@05	5.72882e+07	6.65946	381508500	0.0650533	12668500	0.0657893	0.0332063	0.00214866		-9	-6	-9.76125	-0.164654		0.089522			40.46	0	0.456	10.59	0.189	0	0.142	0	48.272	0.001	0.048	100.158	89.0417
18SLP-6-1@06	5.58473e+07	6.60447	368841600	0.106202	12246440	0.106866	0.0332016	0.00232886		-8	-12	-9.89992	-0.291721		0.0913068			40.541	0	0.453	9.27	0.136	0	0.155	0.007	49.322	0.012	0.057	99.953	90.4621
18SLP-6-1@07	5.57728e+07	6.62207	369331200	0.0966215	12263340	0.0965054	0.0332047	0.00282765		-10	-8	-9.80897	-0.223968		0.0967767			41.005	0.011	0.448	8.869	0.089	0	0.129	0.017	49.266	0.011	0.032	99.877	90.8274
18SLP-6-1@08	5.6766e+07	6.61104	375282400	0.0782362	12462450	0.0791135	0.0332086	0.00268943		-12	-9	-9.69326	-0.131463		0.0951878			40.418	0.007	0.318	10.324	0.122	0.014	0.189	0.015	48.638	0.026	0.029	100.1	89.3595
18SLP-6-1@09	5.77227e+07	6.57497	379525600	0.0773952	12601290	0.0767532	0.0332025	0.00350882		-10	-13	-9.87219	-0.287188		0.10532			40.429	0	0.289	10.785	0.21	0	0.219	0	47.961	0.006	0.022	99.921	88.7983
18SLP-6-1@10	5.54513e+07	6.66166	369397400	0.0891048	12266600	0.0898363	0.0332066	0.00219492		-12	-9	-9.75052	-0.188719		0.0899698			40.898	0.008	0.437	9.545	0.132	0.007	0.14	0	49.144	0.017	0.033	100.361	90.1749
18SLP-6-1@11	5.65941e+07	6.6712	377550400	0.0663377	12536860	0.0668086	0.0332058	0.00330093		-14	-12	-9.77587	-0.237267		0.102596			40.595	0.004	0.438	9.517	0.113	0	0.123	0.009	49.203	0.001	0.037	100.04	90.2115
18SLP-6-1@12	5.61046e+07	6.59907	370237900	0.129303	12293730	0.130294	0.0332061	0.00217855		-11	-11	-9.76752	-0.194117		0.0898105			40.748	0.006	0.44	9.083	0.112	0	0.135	0	49.302	0.009	0.041	99.876	90.633
18SLP-6-1@13	5.84611e+07	6.56355	383712500	0.055285	12740740	0.0563121	0.0332031	0.00213912		-14	-10	-9.85608	-0.317485		0.0894305			40.118	0.007	0.193	12.787	0.233	0.009	0.268	0.009	46.318	0.008	0.02	99.97	86.5899
18SLP-6-1@14	5.84341e+07	6.57646	384289600	0.0531287	12759170	0.0540191	0.0332023	0.00225329		-15	-13	-9.88054	-0.353538		0.0905451			40.152	0.005	0.286	12.639	0.249	0.01	0.165	0.017	46.461	0	0.032	100.016	86.7599
18SLP-6-1@15	5.63766e+07	6.47554	365068900	0.0829378	12126360	0.0886873	0.033204	0.00219311		-13	-12	-9.83044	-0.280239		0.0899521			40.513	0.006	0.435	9.851	0.128	0	0.142	0.013	48.591	0.028	0.04	99.747	89.7884
18SLP-6-1@17	5.69817e+07	6.41742	365675400	0.0644132	12144250	0.0657658	0.0332102	0.00285492		-16	-12	-9.64376	-0.12836		0.0970964			40.279	0.023	0.39	10.236	0.163	0	0.163	0.004	48.478	0	0.044	99.78	89.4095
18SLP-6-1@18	5.65699e+07	6.37181	360452700	0.0683105	11970800	0.0690865	0.03321	0.0025457		-14	-12	-9.65122	-0.112615		0.0935934			40.936	0.015	0.454	9.147	0.122	0	0.14	0.003	49.2	0.026	0.039	100.082	90.5556
18SLP-6-1@19	5.86844e+07	6.44738	378360300	1.25254	12563150	1.25294	0.0332071	0.00219699		-16	-11	-9.73531	-0.21991		0.08999			40.815	0.01	0.503	8.977	0.117	0	0.149	0	49.672	0	0.04	100.283	90.7949
18SLP-6-5@02	5.48912e+07	6.83642	375259500	0.0876069	12458970	0.0884099	0.0332012	0.00216405		4	-17	-9.91185	-0.16445	-0.291234	0.0896702	0.177275		40.34	0.008	0.31	9.756	0.156	0.009	0.198	0.022	49.099	0.007	0.009	99.914	89.9712
18SLP-6-5@03	5.52653e+07	6.7668	373969200	0.0904988	12415670	0.0911936	0.0331998	0.00216782		1	-16	-9.95569	-0.243086		0.0897066			40.507	0.007	0.462	9.545	0.126	0	0.152	0.007	49.108	0	0.066	99.98	90.1684
18SLP-6-5@04	5.78022e+07	6.79332	392668400	0.101991	13034410	0.102117	0.0331946	0.00211618		2	-21	-10.1087	-0.384467		0.089212			40.318	0.003	0.296	11.252	0.243	0	0.205	0.03	47.096	0	0.031	99.474	88.1813
18SLP-6-5@05	5.68574e+07	6.86693	390435800	0.033652	12962600	0.0341481	0.0332007	0.00251726		1	-18	-9.92795	-0.215353		0.0932853			40.19	0.002	0.327	11.954	0.193	0	0.172	0.018	46.89	0	0.011	99.757	87.4879
18SLP-6-5@06	5.5013e+07	6.76633	372236300	0.102203	12357730	0.102774	0.0331986	0.0021729		-4	-15	-9.98938	-0.334784		0.0897557			40.395	0.012	0.367	9.617	0.127	0	0.182	0.017	48.614	0	0.035	99.366	90.011
18SLP-6-5@07	5.63173e+07	6.75334	380329700	0.060524	12625270	0.0610567	0.0331953	0.00214949		-6	-17	-10.0896	-0.458182		0.0895299			40.328	0.009	0.29	10.97	0.186	0.005	0.199	0.018	47.316	0.023	0.004	99.348	88.4908
18SLP-6-5@08	5.63547e+07	6.69623	377364300	0.109386	12528310	0.110054	0.0331992	0.00215805		-2	-18	-9.97119	-0.293393		0.0896123			40.153	0.015	0.404	9.292	0.105	0	0.14	0.002	49.243	0.016	0.035	99.405	90.4278
18SLP-6-5@09	5.43819e+07	6.75561	367382800	0.0715201	12196120	0.0720659	0.033197	0.00218725		-5	-19	-10.0377	-0.394694		0.089895			40.682	0.008	0.544	8.612	0.079	0	0.113	0.006	49.707	0	0.053	99.804	91.1417
18SLP-6-5@10	5.48178e+07	6.72041	368397700	0.086494	12230870	0.0867294	0.0332002	0.00218414		-9	-22	-9.94286	-0.346263		0.0898648			41.026	0.008	0.536	8.534	0.118	0	0.133	0	49.899	0.009	0.045	100.308	91.2457
18SLP-6-5@11	5.52241e+07	6.6712	368410900	0.0879993	12231060	0.0880485	0.0331995	0.00244998		-10	-21	-9.96255	-0.377545		0.0925659			41.09	0	0.428	9.296	0.111	0.003	0.156	0	49.226	0.003	0.048	100.361	90.421
18SLP-6-5@12	5.49584e+07	6.69725	368070300	0.0768304	12220720	0.0779529	0.0332024	0.00218471		-11	-22	-9.87636	-0.302963		0.0898703			40.878	0.004	0.522	8.98	0.115	0.001	0.131	0.004	49.877	0	0.037	100.549	90.8265
18SLP-6-5@13	5.58345e+07	6.62035	369643600	0.0780103	12277630	0.0831919	0.0332039	0.00275662		-13	-20	-9.83074	-0.280537		0.0959535			40.69	0.01	0.493	9.045	0.118	0	0.195	0.016	49.617	0.002	0.03	100.216	90.7223
18SLP-6-5@14	5.57272e+07	6.5907	367281500	0.084219	12195140	0.0850296	0.0332052	0.00244549		-16	-16	-9.79286	-0.277464		0.0925184			40.441	0.015	0.459	9.074	0.106	0	0.152	0	49.35	0.013	0.019	99.629	90.6497
18SLP-6-5@15	5.49045e+07	6.66987	366205600	0.100325	12160040	0.100329	0.0332059	0.00269624		-13	-17	-9.7708	-0.220597		0.0952648			40.796	0.014	0.489	8.71	0.117	0	0.129	0.002	49.534	0.019	0.048	99.858	91.0215
18SLP-6-5@16	5.58568e+07	6.62919	370285600	0.101455	12296020	0.102876	0.0332068	0.0031462		-13	-17	-9.74455	-0.194355		0.100633			40.547	0.007	0.391	9.175	0.102	0.005	0.156	0	49.484	0.018	0.05	99.935	90.5786
18SLP-6-5@17	5.67384e+07	6.64108	376804500	0.0649118	12512540	0.0650647	0.033207	0.00215942		-9	-20	-9.74038	-0.14378		0.0896255			40.061	0	0.237	12.67	0.234	0.009	0.243	0.025	47.105	0.015	0	100.599	86.8894
18SLP-6-5@18	5.59325e+07	6.65681	372331700	0.134226	12363090	0.135061	0.0332054	0.00237083		-12	-19	-9.7869	-0.2251		0.0917378			40.597	0.017	0.482	9.275	0.127	0	0.146	0.013	49.672	0.015	0.043	100.387	90.5183
18SLP-6-5@19	5.82847e+07	6.6241	386084000	0.0475638	12821120	0.0514864	0.0332004	0.00215659		-13	-17	-9.93541	-0.385208		0.0895983			40.443	0.01	0.301	11.058	0.203	0.009	0.212	0	47.292	0.02	0.042	99.59	88.404
18SLP-9-1@01	5.39237e+07	6.89455	371779900	0.0732904	12342320	0.0742049	0.0331979	0.00261619		21	-25	-10.0106	-0.0659566	-0.153191	0.0943678	0.168112		40.958	0.009	0.635	7.998	0.092	0	0.092	0.007	50.047	0.033	0.051	99.922	91.7726
18SLP-9-1@02	5.4706e+07	6.89995	377468600	0.100115	12530430	0.0999589	0.0331957	0.00215787		14	-21	-10.0771	-0.213657		0.0896105			40.499	0.006	0.444	8.756	0.102	0.005	0.115	0.002	49.661	0	0.049	99.639	90.9993
18SLP-9-1@03	5.41805e+07	6.9332	375643900	0.0685661	12469070	0.0699222	0.0331929	0.00231667		14	-22	-10.1591	-0.295664		0.0911827			40.8	0.006	0.503	8.513	0.158	0	0.118	0.002	49.891	0	0.035	100.026	91.2641
18SLP-9-1@04	5.60346e+07	6.97309	390734600	0.0814697	12970560	0.0826244	0.0331953	0.00244194		14	-23	-10.0881	-0.224691		0.0924809			40.755	0.011	0.465	9.345	0.146	0	0.119	0.005	48.746	0.004	0.033	99.629	90.2898
18SLP-9-1@05	5.46716e+07	6.89744	377094600	0.109026	12519370	0.109228	0.0331999	0.00215882		16	-24	-9.95211	-0.0655077		0.0896198			41.119	0.018	0.535	8.65	0.136	0	0.12	0.006	49.793	0.004	0.049	100.43	91.1201
18SLP-9-1@06	5.43303e+07	6.99124	379836100	0.10092	12612410	0.101629	0.0332048	0.00215085		7	-20	-9.80479	-0.0225928		0.089543			40.625	0.014	0.647	8.177	0.116	0	0.097	0	50.395	0.028	0.038	100.137	91.657
18SLP-9-1@07	5.52741e+07	6.99938	386884500	0.113597	12845940	0.113602	0.0332035	0.00238922		9	-22	-9.84237	-0.0369671		0.0919285			40.443	0.017	0.513	8.718	0.14	0.013	0.127	0.014	49.655	0	0.037	99.677	91.0339
18SLP-9-1@08	5.41043e+07	7.01792	379699800	0.0933533	12605300	0.0933977	0.0331981	0.00215145		9	-26	-10.0055	-0.200087		0.0895488			40.764	0.003	0.6	8.245	0.112	0.006	0.099	0	49.902	0.015	0.054	99.8	91.5175
18SLP-9-1@09	5.37415e+07	7.0248	377523800	0.0694478	12532840	0.069678	0.0331971	0.00220522		7	-25	-10.035	-0.25281		0.0900705			40.942	0.019	0.569	8.283	0.093	0	0.1	0.008	49.608	0	0.058	99.68	91.4356
18SLP-9-1@10	5.60655e+07	6.98835	391805500	0.0830928	13009120	0.0845169	0.0332027	0.00216155		6	-27	-9.86861	-0.0980094		0.089646			40.729	0	0.356	9.697	0.15	0.004	0.144	0.003	49.064	0.009	0.03	100.186	90.0194
18SLP-9-1@11	5.51879e+07	6.88829	380150400	0.0779797	12622220	0.0781446	0.033203	0.00215001		-4	-21	-9.85936	-0.204765		0.089535			41.002	0.008	0.503	8.565	0.135	0.001	0.121	0	49.738	0.028	0.058	100.159	91.1908
18SLP-9-1@12	5.57213e+07	6.89995	384474100	0.123382	12765190	0.123579	0.0332013	0.00223859		-4	-22	-9.91066	-0.256057		0.0903991			40.709	0.001	0.452	9.062	0.15	0.003	0.138	0	49.462	0	0.032	100.009	90.6801
18SLP-9-1@13	5.37783e+07	6.98538	375661600	0.0694681	12475180	0.0693835	0.0332088	0.00216265		-6	-22	-9.68581	-0.0544077		0.0896567			40.629	0.009	0.633	8.129	0.136	0.002	0.117	0	50.121	0.028	0.047	99.851	91.6604
18SLP-9-1@14	5.51194e+07	6.9217	381519600	0.0979656	12668430	0.0996561	0.033204	0.00296315		-6	-24	-9.83044	-0.199039		0.098385			40.95	0.01	0.484	8.693	0.136	0.011	0.106	0.01	49.525	0.011	0.057	99.993	91.0359
18SLP-9-1@15	5.43874e+07	6.95424	378223200	0.114864	12558480	0.115606	0.0332034	0.00327587		-5	-22	-9.84654	-0.203542		0.102274			40.662	0	0.62	8.196	0.111	0	0.098	0.008	50.254	0	0.053	100.002	91.6178
18SLP-9-1@16	5.56686e+07	6.82	379659500	0.128995	12607380	0.129946	0.0332079	0.00276265		-6	-20	-9.71116	-0.0797554		0.0960228			40.574	0	0.387	8.954	0.163	0	0.14	0.022	49.571	0	0.033	99.844	90.7993
18SLP-9-1@17	5.45949e+07	6.90347	376893800	0.103311	12514410	0.103223	0.0332044	0.00215926		-7	-20	-9.81612	-0.196325		0.0896239			40.726	0.02	0.486	8.455	0.123	0	0.121	0.016	49.929	0.016	0.023	99.915	91.3245
18SLP-9-1@18	5.49792e+07	6.8534	376794500	0.0841083	12511390	0.0846088	0.0332053	0.00240943		-3	-18	-9.79108	-0.124875		0.0921393			40.761	0.009	0.435	8.858	0.14	0.006	0.142	0.008	49.962	0.017	0.041	100.379	90.9538
18SLP-9-1@19	5.54923e+07	6.82985	379004300	0.0912108	12585050	0.0919026	0.0332056	0.00226918		-3	-18	-9.78213	-0.115929		0.0907037			40.734	0	0.383	9.727	0.137	0	0.113	0.006	49.542	0.013	0.048	100.703	90.0786
standard reference
San Carlos@01	5.46149e+07	7.02997	383940700	0.0761524	12743060	0.076811	0.0331905	0.00213978		20	-11	-10.2327	-0.299722	-0.300198		0.0785334
San Carlos@02	5.49081e+07	7.04092	386603900	0.125911	12832430	0.126216	0.0331927	0.00300419		15	-12	-10.1659	-0.290923
San Carlos@03	5.52192e+07	6.85989	378798000	0.117979	12571970	0.118327	0.0331894	0.00215429		16	-14	-10.2649	-0.378328
San Carlos@04	5.49026e+07	7.01197	384975700	0.0905448	12779950	0.0910198	0.0331974	0.00213627		8	-14	-10.0267	-0.23286
San Carlos@05	5.50307e+07	6.9321	381478300	0.0596114	12663610	0.0606384	0.0331954	0.00288674		8	-13	-10.0842	-0.290414
San Carlos@06	5.51716e+07	6.89072	380172100	0.0930804	12620150	0.0942127	0.0331959	0.00215018		8	-15	-10.0705	-0.276696
San Carlos@07	5.59385e+07	6.82688	381885500	0.0560386	12677860	0.0534348	0.0331993	0.00251636		-7	-16	-9.96791	-0.348113
San Carlos@08	5.58316e+07	6.76406	377648500	0.062751	12538890	0.0632325	0.0332028	0.00228651		-9	-15	-9.86354	-0.26694
San Carlos@09	5.38739e+07	6.66338	358982000	0.11207	11919190	0.113023	0.0332028	0.003189		-14	-14	-9.86622	-0.327624
San Carlos@10	5.42697e+07	6.69193	363168800	0.102726	12058870	0.102599	0.0332046	0.00281882		-14	-17	-9.81165	-0.273052
San Carlos@11	5.60968e+07	6.67566	374483000	0.0949534	12434240	0.0959843	0.0332033	0.00271442		-16	-15	-9.84833	-0.332931
San Carlos@12	5.63862e+07	6.52702	368033500	0.0712918	12220610	0.0722239	0.0332051	0.00218506		-19	-16	-9.79644	-0.315843
San Carlos@13	5.56617e+07	6.94329	386475100	0.0230856	12832910	0.0239455	0.0332051	0.00223751		-19	-16	-9.79674	-0.316141
San Carlos@14	5.64071e+07	6.51497	367490900	0.0835547	12207540	0.0868768	0.0332076	0.00218624		-20	-17	-9.72219	-0.253189
06JY06 Ol@01	5.46115e+07	6.96942	380610600	0.0526754	12633630	0.0532468	0.0331931	0.00214808		3	-11	-10.1525	-0.416704	-0.345889		0.108737
06JY06 Ol@02	5.53839e+07	6.82469	377977600	0.102539	12546800	0.1028	0.0331948	0.00215646		1	-14	-10.1024	-0.389805
06JY06 Ol@03	5.52313e+07	6.78111	374530000	0.0876239	12434860	0.0883813	0.0332008	0.00216573		-3	-14	-9.92288	-0.256683
06JY06 Ol@04	5.59107e+07	6.63912	371197900	0.106826	12324950	0.106925	0.0332028	0.00249426		-16	-15	-9.86324	-0.347842
06JY06 Ol@05	5.60409e+07	6.65242	372807800	0.0667157	12379020	0.0670432	0.033205	0.00250889		-18	-15	-9.79883	-0.306629
06JY06 Ol@06	5.63671e+07	6.44433	363248400	0.0788153	12061830	0.0792644	0.0332055	0.0021994		-21	-15	-9.78511	-0.327711
06JY06 Ol@07	5.62657e+07	6.49776	365601100	0.0990278	12139490	0.0993336	0.0332037	0.00219235		-23	-19	-9.8367	-0.402501
06JY06 Ol@08	5.6935e+07	6.22927	354663400	0.0963608	11777420	0.0967162	0.0332073	0.00222581		-25	-15	-9.73024	-0.319241

## Sheet: Data S4 Modeling FC
Data S4 - Modeling of δ30/28Simelt values during fractional crystallization.
Temp (C°)	Temp (K)	106/T2	SiO2	Magma Liquid Mass	feff SiO2	1000lnβ ol	1000lnβ opx	1000lnβ cpx	1000lnβ albite	1000lnβ anorthite	1000lnβ bio	1000lnβ Basanite	1000lnβ Trachyte	1000lnβ Basalt	β Si ol	β Si opx	β Si cpx	β Si albite	β Si anorthite	β Si bio	β Basanite	β Trachyte	β basalt	α Siol- Basanite	α Si opx-Basanite	α Si cpx-Basanite	α Si albite-Basanite	α Si anorthite-Basanite	α Si bio-Basanite	ol (%)	opx	cpx(%)	albite	anorthite	Biot (%)	ol (%)	opx	cpx(%)	albite	anorthite	Biot (%)	αbulk	δ30/28Simelt(Basalt)	δ30/28Simelt(Trachyte)	δ30/28Simelt(basanite)	MgO	δ30/28Simelt(basalt)
1382.83	1655.98	0.364662	53.2846	100.166		2.61631	2.59231	2.511	2.71618	2.68521	2.75458	2.60204	2.68409	2.60617	1.00262	1.0026	1.00251	1.00272	1.00269	1.00276	1.00261	1.00269	1.00261	0.999932	0.999908	0.999827	1.00003	1	1.00007																	10.2218
1382.83	1655.98	0.364662	53.2926	100.102	99.9512	2.61631	2.59231	2.511	2.71618	2.68521	2.75458	2.60204	2.68409	2.60617	1.00262	1.0026	1.00251	1.00272	1.00269	1.00276	1.00261	1.00269	1.00261	0.999932	0.999908	0.999827	1.00003	1	1.00007													1	-0.29	-0.29	-0.29	10.1971	-0.29
1372.83	1645.98	0.369107	53.4375	98.9628	99.1305	2.64795	2.62366	2.54138	2.74895	2.71761	2.78782	2.63349	2.71653	2.63768	1.00265	1.00263	1.00254	1.00275	1.00272	1.00279	1.00264	1.00272	1.00264	0.999931	0.999907	0.999825	1.00003	1	1.00007	100	0	0	0	0	0	0.0637291						0.999931	-0.289401	-0.289401	-0.290126	9.75326	-0.29009
1362.83	1635.98	0.373633	53.5791	97.8799	98.3055	2.68017	2.65558	2.57231	2.78232	2.7506	2.82166	2.66552	2.74957	2.66976	1.00268	1.00266	1.00258	1.00279	1.00275	1.00283	1.00267	1.00275	1.00267	0.999931	0.999906	0.999823	1.00003	1	1.00007	100	0	0	0	0	0	1.13765						0.999931	-0.288814	-0.288814	-0.29025	9.32488	-0.290178
1352.83	1625.98	0.378243	53.7173	96.8501	97.5223	2.71298	2.68809	2.60381	2.81629	2.78419	2.85612	2.69814	2.78321	2.70243	1.00272	1.00269	1.00261	1.00282	1.00279	1.00286	1.0027	1.00279	1.00271	0.99993	0.999905	0.999821	1.00003	1	1.00007	100	0	0	0	0	0	1.08115						0.99993	-0.288239	-0.288239	-0.290372	8.91162	-0.290265
1342.83	1615.98	0.382939	53.8523	95.8704	96.7783	2.74639	2.7212	2.63588	2.85089	2.8184	2.89121	2.73136	2.81747	2.7357	1.00275	1.00272	1.00264	1.00285	1.00282	1.0029	1.00274	1.00282	1.00274	0.999929	0.999904	0.999818	1.00003	1	1.00007	100	0	0	0	0	0	1.028						0.999929	-0.287673	-0.287673	-0.290492	8.51313	-0.29035
1332.83	1605.98	0.387722	53.984	94.9379	96.0714	2.78043	2.75492	2.66856	2.88613	2.85324	2.92694	2.76519	2.85236	2.76959	1.00278	1.00276	1.00267	1.00289	1.00286	1.00293	1.00277	1.00286	1.00277	0.999928	0.999903	0.999816	1.00003	1	1.00007	100	0	0	0	0	0	0.977961						0.999928	-0.287118	-0.287118	-0.29061	8.12908	-0.290434
1322.83	1595.98	0.392596	54.1126	94.0498	95.3994	2.81509	2.78926	2.70184	2.92202	2.88873	2.96335	2.79965	2.88791	2.80411	1.00282	1.00279	1.00271	1.00293	1.00289	1.00297	1.0028	1.00289	1.00281	0.999927	0.999901	0.999814	1.00003	1	1.00008	100	0	0	0	0	0	0.930829						0.999927	-0.286572	-0.286572	-0.290727	7.75909	-0.290517
1312.83	1585.98	0.397563	54.238	93.2036	94.7602	2.85041	2.82426	2.73575	2.95858	2.92488	3.00043	2.83476	2.92412	2.83928	1.00285	1.00283	1.00274	1.00296	1.00293	1.003	1.00284	1.00293	1.00284	0.999926	0.9999	0.999812	1.00003	1	1.00008	100	0	0	0	0	0	0.886412						0.999926	-0.286034	-0.286034	-0.290842	7.40282	-0.290599
1302.83	1575.98	0.402624	54.3604	92.397	94.152	2.8864	2.85991	2.77029	2.99584	2.96172	3.03821	2.87054	2.96102	2.87511	1.00289	1.00286	1.00277	1.003	1.00297	1.00304	1.00287	1.00297	1.00288	0.999925	0.999899	0.999809	1.00003	1	1.00008	100	0	0	0	0	0	0.844534						0.999925	-0.285505	-0.285505	-0.290956	7.05989	-0.29068
1292.83	1565.98	0.407783	54.4798	91.6276	93.573	2.92307	2.89624	2.8055	3.03379	2.99925	3.07671	2.90699	2.99861	2.91162	1.00293	1.0029	1.00281	1.00304	1.003	1.00308	1.00291	1.003	1.00292	0.999924	0.999898	0.999807	1.00004	1	1.00008	100	0	0	0	0	0	0.805034						0.999924	-0.284983	-0.284983	-0.291068	6.72993	-0.29076
1282.83	1555.98	0.413041	54.5962	90.8934	93.0216	2.96044	2.93327	2.84138	3.07248	3.03749	3.11594	2.94414	3.03693	2.94883	1.00296	1.00294	1.00285	1.00308	1.00304	1.00312	1.00295	1.00304	1.00295	0.999924	0.999896	0.999804	1.00004	1	1.00008	100	0	0	0	0	0	0.767762						0.999924	-0.284468	-0.284468	-0.291179	6.41259	-0.290839
1272.83	1545.98	0.418402	54.7098	90.1925	92.4963	2.99852	2.971	2.87795	3.1119	3.07647	3.15592	2.982	3.07598	2.98676	1.003	1.00298	1.00288	1.00312	1.00308	1.00316	1.00299	1.00308	1.00299	0.999923	0.999895	0.999802	1.00004	1	1.00008	100	0	0	0	0	0	0.732581						0.999923	-0.28396	-0.28396	-0.291289	6.10749	-0.290918
1262.83	1535.98	0.423867	54.8205	89.5229	91.9955	3.03735	3.00947	2.91522	3.15208	3.1162	3.19668	3.02059	3.11579	3.02542	1.00304	1.00301	1.00292	1.00316	1.00312	1.0032	1.00303	1.00312	1.00303	0.999922	0.999894	0.999799	1.00004	1	1.00008	100	0	0	0	0	0	0.699362						0.999922	-0.283458	-0.283458	-0.291398	5.81427	-0.290995
1252.83	1525.98	0.429441	54.9286	88.883	91.518	3.07693	3.04869	2.95323	3.19305	3.15671	3.23822	3.05994	3.15637	3.06483	1.00308	1.00305	1.00296	1.0032	1.00316	1.00324	1.00306	1.00316	1.00307	0.999921	0.999892	0.999797	1.00004	1	1.00008	100	0	0	0	0	0	0.667989						0.999921	-0.282962	-0.282962	-0.291506	5.53256	-0.291073
1242.83	1515.98	0.435125	55.034	88.2712	91.0624	3.11729	3.08868	2.99198	3.23481	3.198	3.28058	3.10006	3.19775	3.10502	1.00312	1.00309	1.003	1.00324	1.0032	1.00329	1.0031	1.0032	1.00311	0.99992	0.999891	0.999794	1.00004	1	1.00008	100	0	0	0	0	0	0.638351						0.99992	-0.28247	-0.28247	-0.291613	5.262	-0.291149
1232.83	1505.98	0.440923	55.1368	87.6858	90.6275	3.15845	3.12946	3.03149	3.2774	3.24011	3.32377	3.14097	3.23994	3.14599	1.00316	1.00313	1.00304	1.00328	1.00325	1.00333	1.00315	1.00325	1.00315	0.999919	0.99989	0.999792	1.00004	1	1.00008	100	0	0	0	0	0	0.610349						0.999919	-0.281983	-0.281983	-0.29172	5.00224	-0.291226
1222.83	1495.98	0.446837	55.2372	87.1254	90.2122	3.20043	3.17104	3.07179	3.32083	3.28305	3.36782	3.18269	3.28297	3.18779	1.00321	1.00318	1.00308	1.00333	1.00329	1.00337	1.00319	1.00329	1.00319	0.999917	0.999888	0.999789	1.00004	1	1.00008	100	0	0	0	0	0	0.583889						0.999917	-0.2815	-0.2815	-0.291826	4.75292	-0.291302
1212.83	1485.98	0.452872	55.3351	86.5887	89.8154	3.24324	3.21346	3.1129	3.36512	3.32685	3.41274	3.22525	3.32686	3.23042	1.00325	1.00322	1.00312	1.00337	1.00333	1.00342	1.00323	1.00333	1.00324	0.999916	0.999887	0.999786	1.00004	1	1.00009	100	0	0	0	0	0	0.558885						0.999916	-0.281021	-0.281021	-0.291932	4.51369	-0.291377
1202.83	1475.98	0.459029	55.4307	86.0743	89.4361	3.28692	3.25674	3.15484	3.4103	3.37153	3.45857	3.26866	3.37164	3.2739	1.00329	1.00326	1.00316	1.00342	1.00338	1.00346	1.00327	1.00338	1.00328	0.999915	0.999885	0.999783	1.00004	1	1.00009	100	0	0	0	0	0	0.535258						0.999915	-0.280544	-0.280544	-0.292038	4.28422	-0.291453
1192.83	1465.98	0.465313	55.5242	85.5809	89.0734	3.33148	3.30089	3.19762	3.4564	3.4171	3.50532	3.31296	3.41732	3.31827	1.00334	1.00331	1.0032	1.00346	1.00342	1.00351	1.00332	1.00342	1.00332	0.999914	0.999884	0.99978	1.00004	1	1.00009	100	0	0	0	0	0	0.512934						0.999914	-0.280071	-0.280071	-0.292143	4.06416	-0.291528
1182.83	1455.98	0.471727	55.6154	85.1075	88.7263	3.37695	3.34594	3.24128	3.50343	3.46361	3.55302	3.35815	3.46393	3.36354	1.00338	1.00335	1.00325	1.00351	1.00347	1.00356	1.00336	1.00347	1.00337	0.999913	0.999882	0.999777	1.00004	1	1.00009	100	0	0	0	0	0	0.491859						0.999913	-0.279599	-0.279599	-0.292248	3.85319	-0.291604
1172.83	1445.98	0.478274	55.7046	84.6529	88.3939	3.42336	3.39192	3.28584	3.55143	3.51107	3.6017	3.40427	3.5115	3.40974	1.00343	1.0034	1.00329	1.00356	1.00352	1.00361	1.00341	1.00352	1.00342	0.999912	0.99988	0.999774	1.00004	1	1.00009	100	0	0	0	0	0	0.471961						0.999912	-0.279129	-0.279129	-0.292353	3.65097	-0.291679
1162.83	1435.98	0.484958	55.7919	84.216	88.0755	3.47072	3.43885	3.33132	3.60041	3.5595	3.65138	3.45135	3.56006	3.4569	1.00348	1.00344	1.00334	1.00361	1.00357	1.00366	1.00346	1.00357	1.00346	0.999911	0.999879	0.999771	1.00004	0.999999	1.00009	100	0	0	0	0	0	0.453177						0.999911	-0.27866	-0.27866	-0.292459	3.45719	-0.291755
1152.83	1425.98	0.491784	55.8773	83.7958	87.7702	3.51907	3.48675	3.37775	3.65041	3.60894	3.70209	3.49941	3.60962	3.50504	1.00353	1.00349	1.00338	1.00366	1.00362	1.00371	1.00351	1.00362	1.00351	0.999909	0.999877	0.999768	1.00004	0.999999	1.00009	100	0	0	0	0	0	0.435456						0.999909	-0.278192	-0.278192	-0.292564	3.27154	-0.291831
1142.83	1415.98	0.498755	56.5761	81.2536	86.1718	3.56844	3.53566	3.42515	3.70145	3.65941	3.75386	3.54847	3.66022	3.55418	1.00357	1.00354	1.00343	1.00371	1.00367	1.00376	1.00355	1.00367	1.00356	0.999908	0.999875	0.999765	1.00004	0.999999	1.00009	100	0	0	0	0	0	0.418747						0.999908	-0.276344	-0.276344	-0.292971	2.96902	-0.292121
1132.83	1405.98	0.505875	56.963	79.2504	84.6221	3.61885	3.5856	3.47355	3.75357	3.71095	3.80672	3.59857	3.71189	3.60437	1.00363	1.00359	1.00348	1.00376	1.00372	1.00381	1.00361	1.00372	1.00361	0.999907	0.999874	0.999762	1.00004	0.999999	1.00009	0	0	100	0	0	0			1.66175				0.999762	-0.250218	-0.250218	-0.269131	2.68544	-0.268164
1122.83	1395.98	0.513148	57.2988	77.5451	83.2892	3.67033	3.63661	3.52298	3.80679	3.76357	3.86069	3.64974	3.76466	3.65562	1.00368	1.00364	1.00353	1.00381	1.00377	1.00387	1.00366	1.00377	1.00366	0.999906	0.999872	0.999758	1.00004	0.999999	1.0001	0	0	100	0	0	0			1.61391				0.999758	-0.245826	-0.245826	-0.266831	2.43433	-0.265756
1112.83	1385.98	0.52058	57.5942	76.07	82.1262	3.72291	3.68871	3.57347	3.86115	3.81732	3.91582	3.70199	3.81856	3.70797	1.00373	1.0037	1.00358	1.00387	1.00382	1.00392	1.00371	1.00383	1.00371	0.999904	0.99987	0.999755	1.00004	0.999999	1.0001	0	0	100	0	0	0			1.39187				0.999755	-0.241758	-0.241758	-0.264701	2.20998	-0.263526
1102.83	1375.98	0.528174	57.8571	74.7782	81.1	3.77663	3.74193	3.62505	3.91667	3.87222	3.97213	3.75538	3.87361	3.76144	1.00378	1.00375	1.00363	1.00392	1.00388	1.00398	1.00376	1.00388	1.00377	0.999903	0.999868	0.999751	1.00004	0.999999	1.0001	0	0	100	0	0	0			1.21789				0.999751	-0.23795	-0.23795	-0.262707	2.00815	-0.261438
1092.83	1365.98	0.535935	58.0931	73.6355	80.1863	3.83151	3.7963	3.67775	3.97339	3.92831	4.02966	3.80992	3.92986	3.81608	1.00384	1.0038	1.00368	1.00398	1.00394	1.00404	1.00382	1.00394	1.00382	0.999902	0.999866	0.999748	1.00004	0.999998	1.0001	0	0	100	0	0	0			1.0779				0.999748	-0.234351	-0.234351	-0.260825	1.82559	-0.259466
1082.83	1355.98	0.543869	58.3065	72.616	79.3668	3.88759	3.85187	3.73161	4.03135	3.98562	4.08845	3.86566	3.98734	3.87191	1.0039	1.00386	1.00374	1.00404	1.00399	1.0041	1.00387	1.004	1.00388	0.9999	0.999865	0.999744	1.00004	0.999998	1.0001	0	0	100	0	0	0			0.962898				0.999744	-0.230925	-0.230925	-0.259033	1.65975	-0.25759
1072.83	1345.98	0.551981	58.5009	71.7002	78.6271	3.94491	3.90866	3.78665	4.09058	4.04419	4.14852	3.92262	4.04609	3.92897	1.00395	1.00392	1.00379	1.0041	1.00405	1.00416	1.00393	1.00405	1.00394	0.999899	0.999863	0.999741	1.00004	0.999998	1.0001	0	0	100	0	0	0			0.866827				0.999741	-0.227641	-0.227641	-0.257317	1.50857	-0.255791
1062.83	1335.98	0.560275	58.6789	70.8726	77.956	4.0035	3.9667	3.84291	4.15112	4.10405	4.20992	3.98085	4.10614	3.98729	1.00401	1.00397	1.00385	1.00416	1.00411	1.00422	1.00399	1.00411	1.004	0.999897	0.999861	0.999737	1.00004	0.999998	1.0001	0	0	100	0	0	0			0.785473				0.999737	-0.224476	-0.224476	-0.255663	1.37036	-0.254059
1052.83	1325.98	0.568758	58.8429	70.1206	77.3444	4.0634	4.02605	3.90044	4.213	4.16524	4.27268	4.04037	4.16753	4.04692	1.00407	1.00403	1.00391	1.00422	1.00417	1.00428	1.00405	1.00418	1.00406	0.999896	0.999859	0.999733	1.00005	0.999998	1.00011	0	0	100	0	0	0			0.715808				0.999733	-0.22141	-0.22141	-0.254063	1.24373	-0.252381
1042.83	1315.98	0.577434	59.0759	69.3335	76.779	4.12465	4.08673	3.95925	4.27627	4.22781	4.33686	4.10124	4.2303	4.10789	1.00413	1.0041	1.00397	1.00429	1.00424	1.00435	1.00411	1.00424	1.00412	0.999894	0.999856	0.999729	1.00005	0.999998	1.00011	0	0	100	0	0	0			0.655611				0.999729	-0.218408	-0.218408	-0.252496	1.12762	-0.250739
1032.83	1305.98	0.586311	59.3085	68.5963	76.2617	4.18729	4.1488	4.01941	4.34097	4.29179	4.40248	4.16348	4.29449	4.17024	1.0042	1.00416	1.00403	1.00435	1.0043	1.00441	1.00417	1.0043	1.00418	0.999893	0.999854	0.999725	1.00005	0.999997	1.00011	0	0	100	0	0	0			0.609222				0.999725	-0.215482	-0.215482	-0.25097	1.0211	-0.249139
1022.83	1295.98	0.595394	59.5242	67.923	75.7878	4.25136	4.21227	4.08094	4.40715	4.35723	4.46959	4.22715	4.36015	4.23402	1.00426	1.00422	1.00409	1.00442	1.00437	1.00448	1.00424	1.00437	1.00424	0.999891	0.999852	0.999721	1.00005	0.999997	1.00011	0	0	100	0	0	0			0.560893				0.999721	-0.212624	-0.212624	-0.24948	0.923225	-0.247576
1012.83	1285.98	0.60469	59.7251	67.3054	75.3522	4.31691	4.27721	4.14389	4.47483	4.42416	4.53824	4.29228	4.42732	4.29926	1.00433	1.00429	1.00415	1.00448	1.00443	1.00455	1.0043	1.00444	1.00431	0.99989	0.99985	0.999717	1.00005	0.999997	1.00011	0	0	100	0	0	0			0.517424				0.999717	-0.209821	-0.209821	-0.248019	0.833205	-0.246045
1002.83	1275.98	0.614205	59.9131	66.7364	74.9504	4.38398	4.34366	4.20829	4.54409	4.49264	4.60848	4.35892	4.49604	4.36602	1.00439	1.00435	1.00422	1.00455	1.0045	1.00462	1.00437	1.00451	1.00438	0.999888	0.999848	0.999712	1.00005	0.999997	1.00011	0	0	100	0	0	0			0.479688				0.999712	-0.207062	-0.207062	-0.246583	0.750359	-0.244537
992.828	1265.98	0.623947	60.0904	66.2095	74.5785	4.45261	4.41166	4.27421	4.61495	4.56272	4.68036	4.42712	4.56638	4.43433	1.00446	1.00442	1.00428	1.00463	1.00457	1.00469	1.00444	1.00458	1.00444	0.999886	0.999845	0.999708	1.00005	0.999996	1.00011	0	0	100	0	0	0			0.447065				0.999708	-0.204337	-0.204337	-0.245165	0.674099	-0.243049
982.828	1255.98	0.633922	60.2592	65.7182	74.2332	4.52286	4.48126	4.34168	4.68747	4.63444	4.75391	4.49692	4.63836	4.50426	1.00453	1.00449	1.00435	1.0047	1.00465	1.00477	1.00451	1.00465	1.00451	0.999885	0.999843	0.999703	1.00005	0.999996	1.00012	0	0	100	0	0	0			0.419307				0.999703	-0.201636	-0.201636	-0.24376	0.603944	-0.241575
972.828	1245.98	0.644138	60.4241	65.2546	73.9112	4.59479	4.55252	4.41076	4.76171	4.70785	4.82921	4.56838	4.71206	4.57584	1.00461	1.00456	1.00442	1.00477	1.00472	1.00484	1.00458	1.00472	1.00459	0.999883	0.99984	0.999699	1.00005	0.999996	1.00012	0	0	100	0	0	0			0.396819				0.999699	-0.198951	-0.198951	-0.242364	0.539654	-0.24011
962.828	1235.98	0.654604	60.6318	64.7815	73.6276	4.66843	4.62548	4.48148	4.83772	4.78301	4.9063	4.64155	4.78751	4.64914	1.00468	1.00464	1.00449	1.00485	1.00479	1.00492	1.00465	1.0048	1.00466	0.999881	0.999838	0.999694	1.00005	0.999995	1.00012	0	0	100	0	0	0			0.382164				0.999694	-0.196346	-0.196346	-0.241011	0.487165	-0.23869
952.828	1225.98	0.665326	60.8471	64.3107	73.352	4.74385	4.7002	4.55392	4.91555	4.85997	4.98523	4.71649	4.86479	4.7242	1.00476	1.00471	1.00456	1.00493	1.00487	1.005	1.00473	1.00488	1.00474	0.999879	0.999835	0.999689	1.00005	0.999995	1.00012	0	0	100	0	0	0			0.410649				0.999689	-0.1937	-0.1937	-0.239638	0.436996	-0.237247
942.828	1215.98	0.676314	61.0391	63.2596	72.3808	4.8211	4.77674	4.62812	4.99526	4.9388	5.06608	4.79324	4.94394	4.80109	1.00483	1.00479	1.00464	1.00501	1.00495	1.00508	1.0048	1.00496	1.00481	0.999877	0.999833	0.999684	1.00005	0.999995	1.00012	0	0	100	0	0	0			0.419962				0.999684	-0.187958	-0.187958	-0.236646	0.392499	-0.234109
932.828	1205.98	0.687577	61.1065	57.9502	66.3791	4.90025	4.85515	4.70413	5.07691	5.01955	5.1489	4.87187	5.02502	4.87986	1.00491	1.00487	1.00472	1.00509	1.00503	1.00516	1.00488	1.00504	1.00489	0.999875	0.99983	0.999679	1.00005	0.999995	1.00012	0	0	41.9154	58.0846	0	0			0.416447	0.577095			0.999896	-0.247253	-0.270641	-0.333385	0.357865	-0.330112
922.828	1195.98	0.699123	61.2347	52.9235	60.7484	4.98135	4.9355	4.78203	5.16057	5.10228	5.23375	4.95244	5.10811	4.96057	1.00499	1.00495	1.00479	1.00517	1.00512	1.00525	1.00496	1.00512	1.00497	0.999873	0.999827	0.999674	1.00005	0.999994	1.00013	0	0	10.4621	89.5379	0	0			0.54128	4.63242			1.00001	-0.296409	-0.34098	-0.418554	0.327638	-0.414503
912.828	1185.98	0.710962	61.3267	48.6039	55.874	5.06447	5.01785	4.86187	5.2463	5.18707	5.32071	5.03502	5.19327	5.0433	1.00508	1.00503	1.00487	1.00526	1.0052	1.00533	1.00505	1.00521	1.00506	0.999871	0.999825	0.999669	1.00005	0.999994	1.00013	0	0	7.34121	92.6588	0	0			0.350765	4.42726			1.00002	-0.304442	-0.359201	-0.451293	0.297146	-0.446477
902.828	1175.98	0.723105	61.404	44.7731	51.5351	5.14968	5.10227	4.94371	5.33418	5.27397	5.40983	5.11967	5.28056	5.12809	1.00516	1.00512	1.00496	1.00535	1.00529	1.00542	1.00513	1.00529	1.00514	0.999869	0.999822	0.999663	1.00005	0.999993	1.00013	0	0	8.09625	91.9037	0	0			0.336406	3.81868			1.00002	-0.304586	-0.367478	-0.474109	0.267611	-0.468525
892.828	1165.98	0.735562	61.4665	41.3501	47.6436	5.23704	5.18883	5.02763	5.42426	5.36306	5.5012	5.20646	5.37006	5.21504	1.00525	1.0052	1.00504	1.00544	1.00538	1.00552	1.00522	1.00538	1.00523	0.999867	0.999819	0.999658	1.00005	0.999993	1.00013	0	0	7.93172	92.0683	0	0			0.29324	3.40382			1.00002	-0.306863	-0.378519	-0.499785	0.239021	-0.493427
882.828	1155.98	0.748343	61.5134	38.2711	44.1296	5.32664	5.2776	5.11369	5.51663	5.45441	5.59489	5.29546	5.46184	5.3042	1.00534	1.00529	1.00513	1.00553	1.00547	1.00561	1.00531	1.00548	1.00532	0.999865	0.999816	0.999652	1.00005	0.999993	1.00013	0	0	7.7411	92.2589	0	0			0.256519	3.05721			1.00002	-0.309308	-0.389881	-0.525948	0.211382	-0.518803
872.828	1145.98	0.76146	61.5441	35.4851	40.9375	5.41854	5.36865	5.20197	5.61137	5.5481	5.69098	5.38675	5.55598	5.39565	1.00543	1.00538	1.00522	1.00563	1.00556	1.00571	1.0054	1.00557	1.00541	0.999863	0.999813	0.999646	1.00006	0.999992	1.00014	0	0	7.52511	92.4749	0	0			0.224976	2.76469			1.00002	-0.311956	-0.401644	-0.55274	0.184724	-0.544795
862.828	1135.98	0.774926	61.5575	32.9507	38.0219	5.51283	5.46206	5.29255	5.70855	5.64421	5.78955	5.48041	5.65256	5.48948	1.00553	1.00548	1.00531	1.00572	1.00566	1.00581	1.0055	1.00567	1.0055	0.99986	0.99981	0.99964	1.00006	0.999992	1.00014	0	0	7.28284	92.7172	0	0			0.197591	2.51551			1.00003	-0.314846	-0.413894	-0.58031	0.159101	-0.571547
852.828	1125.98	0.788751	61.5522	30.6345	35.3463	5.60959	5.55792	5.38549	5.80826	5.74282	5.89068	5.57652	5.75166	5.58576	1.00563	1.00557	1.0054	1.00583	1.00576	1.00591	1.00559	1.00577	1.0056	0.999858	0.999806	0.999634	1.00006	0.999991	1.00014	0	0	7.0118	92.9882	0	0			0.173538	2.3014			1.00003	-0.318029	-0.426727	-0.608813	0.134607	-0.59921
842.828	1115.98	0.80295	61.5265	28.5094	32.8806	5.7089	5.65631	5.4809	5.91058	5.84402	5.99447	5.67517	5.85338	5.68458	1.00573	1.00567	1.0055	1.00593	1.00586	1.00601	1.00569	1.00587	1.0057	0.999856	0.999803	0.999628	1.00006	0.999991	1.00014	0	0	6.70774	93.2923	0	0			0.152132	2.11587			1.00003	-0.321567	-0.440257	-0.638418	0.111381	-0.627952
Note:1.The mineral–melt Si isotope fractionation factors used in this study are from Rabin et al. (2023).
2.To examine the effect of selecting different silicate melt compositions, we model the trajectories of δ30Si/28Simelt for basalt and basanite using the respective silicon β-factors for each melt type (Rabin et al., 2023).
3.The silicon β-factors for forsterite and augite are derived from Rabin et al. (2021), while those for basanite, basalt, and trachyte are sourced from Rabin et al. (2023). The β-factors for quartz, albite, and anorthite are taken from Qin et al. (2016), and those for muscovite are from Li et al. (2019).
References:
Méheut, M. & Schauble, E. A. (2014). Silicon isotope fractionation in silicate minerals: Insights from first-principles models of phyllosilicates, albite and pyrope. Geochimica et Cosmochimica Acta 134, 137–154. https://doi.org/10.1016/j.gca.2014.02.014.
Qin, T., Wu, F., Wu, Z. & Huang, F. (2016). First-principles calculations of equilibrium fractionation of O and Si isotopes in quartz, albite, anorthite, and zircon. Contributions to Mineralogy and Petrology 171https://doi.org/10.1007/s00410-016-1303-3.
Li, Y., Wang, W., Zhou, C. & Huang, F. (2019). First-principles calculations of equilibrium silicon isotope fractionation in metamorphic silicate minerals. Solid Earth Sciences 4, 142–149. https://doi.org/10.1016/j.sesci.2019.09.004.
Rabin, S., Blanchard, M., Pinilla, C., Poitrasson, F. & Gregoire, M. (2021). First-principles calculation of iron and silicon isotope fractionation between Fe-bearing minerals at magmatic temperatures: The importance of second atomic neighbors. Geochimica et Cosmochimica Acta 304, 101–118. https://doi.org/10.1016/j.gca.2021.03.028.
Rabin, S., Blanchard, M., Pinilla, C., Poitrasson, F. & Grégoire, M. (2023). Iron and silicon isotope fractionation in silicate melts using first-principles molecular dynamics. Geochimica et Cosmochimica Acta 343, 212–233. https://doi.org/10.1016/j.gca.2022.11.017.

## Sheet: Data S5 slab melting
Data S5 - Modelling Si isotope fractionation during partial melting.
Nature of the starting material	Reference	run number	Temp (C°)	Temp (K)	106/T2	Pressure (GPa)	SiO2 content (wt. %)								1000ln(β)							Δ30/28Si						Phase proportion (wt. %)																Indian continental crust derived-melt
							Starting materials	melt	qtz/coe	ky	grt	cpx	phen	Epidote	1000lnβqtz/coe	1000lnβky	1000lnβPyrope-qtz	1000lnβcpx	1000lnβphen	1000lnβep	1000lnβ Trachyte	△30/28Siqtz/coe-melt	△30/28Siky-melt	△30/28SiPyrope-melt	△30/28Sicpx-melt	△30/28Siphen-melt	△30/28SiEp-melt	melt	qtz/coe	ky	grt(%)	cpx	phen	Ep(%)	∑Δ(i- melt )×Ci*fi	δ30/28Simelt	δ30/28Simelt1	δ30/28Simelt2	Δ30/28Simelt1–source	Δ30/28Simelt2–source	Average	2sd	proportion of grt+cpx in the residual	δ30/28Simelt1	δ30/28Simelt2		residual
MOR basalt (TMB-7)	Schmidt et al., 2004 EPSL	me32	900	1173.15	0.726596	4	51	73.41	100	37	38.235	54.27	47.824	39	5.3901	5.05488	-0.368332	4.96723	5.33223	5.03813	5.30564	0.0844629	-0.25076	-0.283869	-0.33841	0.026584	-0.267508	14.8	4.6		34.8	44.6			-11.5796	-0.0529493	0.00158991	-0.0529493	0.28159	0.227051	0.25432	0.0545392	79.4	0.00158991	-0.0529493		47.1072	-0.356227	-0.341463
MOR basalt (TMB-7)	Schmidt et al., 2004 EPSL	me35	850	1123.15	0.792729	4	51	73	100	37	38.235	54.27	47.824	39	5.87025	5.50617	-0.399955	5.41222	5.80734	5.48762	5.78016	0.0900933	-0.273994	-0.309862	-0.367938	0.0271853	-0.292535	14.3	5.1		36.8	42.5			-12.3868	-0.0371213	0.0226076	-0.0371213	0.302608	0.242879	0.272743	0.0597289	79.3	0.0226076	-0.0371213		47.3291	-0.357881	-0.342509
MOR basalt (TMB-7)	Schmidt et al., 2004 EPSL	me40	950	1223.15	0.668406	4	51	73.14	100	37	38.235	54.27	47.824	39	4.96623	4.65662	-0.340306	4.57472	4.9128	4.64141	4.88698	0.0792517	-0.230358	-0.261054	-0.312257	0.0258272	-0.245564	16.4	3.2		33.9	45.3			-10.8067	-0.0681038	-0.0196073	-0.0681038	0.260393	0.211896	0.236144	0.0484965	79.2	-0.0196073	-0.0681038		46.6567	-0.360077	-0.345163
MOR basalt (TMB-7)	Schmidt et al., 2004 EPSL	me33	1000	1273.15	0.616937	4	51	69.5	100	37	38.235	54.27	47.824	39	4.59021	4.30342	-0.315353	4.22678	4.54075	4.28955	4.51577	0.0744361	-0.212349	-0.240917	-0.288988	0.0249755	-0.226217	28.8			32.5	38.3			-9.00047	-0.10352	-0.0670602	-0.10352	0.21294	0.17648	0.19471	0.03646	70.8	-0.0670602	-0.10352		43.5169	-0.417561	-0.394008
MORB(TB-1)	Kessel et al., 2005 EPSL	RK97	800	1073.15	0.868319	4	51.58	78.76	100	37	38.235	54.27	47.824	39	6.41701	6.02025	-0.435816	5.91942	6.3484	5.99961	6.32085	0.0961599	-0.300606	-0.339656	-0.401434	0.0275457	-0.321245	13			54	33			-14.2022	-0.00465761	0.0546822	-0.00465761	0.334682	0.275342	0.305012	0.0593398	87	0.0546822	-0.00465761		47.5186	-0.362889	-0.348193
MORB(TB-1)	Kessel et al., 2005 EPSL	RK89	900	1173.15	0.726596	4	51.58	76.55	100	37	38.235	54.27	47.824	39	5.3901	5.05488	-0.368332	4.96723	5.33223	5.03813	5.30564	0.0844629	-0.25076	-0.283869	-0.33841	0.026584	-0.267508	29			44	27			-9.73433	-0.0912771	-0.050607	-0.0912771	0.229393	0.188723	0.209058	0.0406701	71	-0.050607	-0.0912771		41.381	-0.453326	-0.422596
MORB(TB-1)	Kessel et al., 2005 EPSL	RK90	1000	1273.15	0.616937	4	51.58	68.63	100	37	38.235	54.27	47.824	39	4.59021	4.30342	-0.315353	4.22678	4.54075	4.28955	4.51577	0.0744361	-0.212349	-0.240917	-0.288988	0.0249755	-0.226217	32			42	26			-7.9465	-0.125938	-0.0927599	-0.125938	0.18724	0.154062	0.170651	0.0331785	68	-0.0927599	-0.125938		43.5565	-0.418836	-0.394234
MORB(TB-1)	Kessel et al., 2005 EPSL	RK111	800	1073.15	0.868319	5	51.58	67.9	100	37	38.235	54.27	47.824	39	6.41701	6.02025	-0.435816	5.91942	6.3484	5.99961	6.32085	0.0961599	-0.300606	-0.339656	-0.401434	0.0275457	-0.321245	14			52	34			-14.1603	-0.0054695	0.0534487	-0.0054695	0.333449	0.27453	0.30399	0.0589182	86	0.0534487	-0.0054695		48.9233	-0.355338	-0.342026
MORB(TB-1)	Kessel et al., 2005 EPSL	RK112	900	1173.15	0.726596	5	51.58	79.28	100	37	38.235	54.27	47.824	39	5.3901	5.05488	-0.368332	4.96723	5.33223	5.03813	5.30564	0.0844629	-0.25076	-0.283869	-0.33841	0.026584	-0.267508	15			55	30			-11.4792	-0.0574486	-0.00912605	-0.0574486	0.270874	0.222551	0.246713	0.0483225	85	-0.00912605	-0.0574486		46.6918	-0.361164	-0.346685
MORB(TB-1)	Kessel et al., 2005 EPSL	RK107	1000	1273.15	0.616937	5	51.58	77.28	100	37	38.235	54.27	47.824	39	4.59021	4.30342	-0.315353	4.22678	4.54075	4.28955	4.51577	0.0744361	-0.212349	-0.240917	-0.288988	0.0249755	-0.226217	20			55	25			-8.98715	-0.105763	-0.0674784	-0.105763	0.212522	0.174237	0.193379	0.0382844	80	-0.0674784	-0.105763		45.155	-0.370929	-0.354549
AOC	Carter et al., 2015 JP	LCA0rep	750	1023.15	0.95526	3	51	73	100	37	38.235	54.27	47.824	39	7.0432	6.60925	-0.476703	6.5009	6.96807	6.58613	6.94053	0.102669	-0.331278	-0.374035	-0.439626	0.0275448	-0.354395	20.6			36.3	43.1			-15.4744	0.0234189	0.0862796	0.0234189	0.36628	0.303419	0.334849	0.0628607	79.4	0.0862796	0.0234189		45.2922	-0.433165	-0.406879
AOC	Carter et al., 2015 JP	LCA2B	800	1073.15	0.868319	3	51	74	100	37	38.235	54.27	47.824	39	6.41701	6.02025	-0.435816	5.91942	6.3484	5.99961	6.32085	0.0961599	-0.300606	-0.339656	-0.401434	0.0275457	-0.321245	22.9			37.6	39.5			-13.4884	-0.0155214	0.0396224	-0.0155214	0.319622	0.264479	0.292051	0.0551438	77.1	0.0396224	-0.0155214		44.1686	-0.439051	-0.41161
AOC	Carter et al., 2015 JP	LCA1	850	1123.15	0.792729	3	51	72	100	37	38.235	54.27	47.824	39	5.87025	5.50617	-0.399955	5.41222	5.80734	5.48762	5.78016	0.0900933	-0.273994	-0.309862	-0.367938	0.0271853	-0.292535	22.7			36.6	40.8			-12.4831	-0.0352326	0.0155935	-0.0352326	0.295594	0.244767	0.27018	0.0508261	77.4	0.0155935	-0.0352326		44.8331	-0.419404	-0.395434
AOC	Carter et al., 2015 JP	LCA3	900	1173.15	0.726596	3	51	70	100	37	38.235	54.27	47.824	39	5.3901	5.05488	-0.368332	4.96723	5.33223	5.03813	5.30564	0.0844629	-0.25076	-0.283869	-0.33841	0.026584	-0.267508	24.3			34.8	40.9			-11.2886	-0.0586551	-0.0128647	-0.0586551	0.267135	0.221345	0.24424	0.0457903	75.7	-0.0128647	-0.0586551		44.9009	-0.413686	-0.39077
AOC	Carter et al., 2015 JP	LCA4	1000	1273.15	0.616937	3	51	65	100	37	38.235	54.27	47.824	39	4.59021	4.30342	-0.315353	4.22678	4.54075	4.28955	4.51577	0.0744361	-0.212349	-0.240917	-0.288988	0.0249755	-0.226217	37.8			38.8	23.4			-7.24396	-0.137962	-0.10732	-0.137962	0.17268	0.142038	0.157359	0.0306419	62.2	-0.10732	-0.137962		42.492	-0.440528	-0.412043
MORB	Carter et al., 2015 JP	LC1	850	1123.15	0.792729	3	49.6	76	100	37	38.235	54.27	47.824	39	5.87025	5.50617	-0.399955	5.41222	5.80734	5.48762	5.78016	0.0900933	-0.273994	-0.309862	-0.367938	0.0271853	-0.292535	13.3			47.2	39.5			-13.4794	-0.00823794	0.0491905	-0.00823794	0.32919	0.271762	0.300476	0.0574284	86.7	0.0491905	-0.00823794		45.5502	-0.364256	-0.349558
MORB	Carter et al., 2015 JP	LC3B	900	1173.15	0.726596	3	49.6	74	100	37	38.235	54.27	47.824	39	5.3901	5.05488	-0.368332	4.96723	5.33223	5.03813	5.30564	0.0844629	-0.25076	-0.283869	-0.33841	0.026584	-0.267508	15.3			49.2	35.5			-11.8598	-0.0408913	0.0101036	-0.0408913	0.290104	0.239109	0.264606	0.0509949	84.7	0.0101036	-0.0408913		45.1924	-0.365808	-0.350724
MORB	Carter et al., 2015 JP	LC4	1000	1273.15	0.616937	3	49.6	71	100	37	38.235	54.27	47.824	39	4.59021	4.30342	-0.315353	4.22678	4.54075	4.28955	4.51577	0.0744361	-0.212349	-0.240917	-0.288988	0.0249755	-0.226217	19.4			47	33.8			-9.63038	-0.0858392	-0.0444364	-0.0858392	0.235564	0.194161	0.214862	0.0414028	80.8	-0.0444364	-0.0858392		44.4491	-0.370567	-0.354649
AOC	Martin and Hermann, 2018 JP	AOC9	750	1023.15	0.95526	2.5	46.26	74.84	100	37	38.235	54.27	47.824	39	7.0432	6.60925	-0.476703	6.5009	6.96807	6.58613	6.94053	0.102669	-0.331278	-0.374035	-0.439626	0.0275448	-0.354395	20			29	36	8	1	-12.7692	-0.0039678	0.0610395	-0.0039678	0.34104	0.276032	0.308536	0.0650073	65	0.0610395	-0.0039678		39.115	-0.44313	-0.412035
AOC	Martin and Hermann, 2018 JP	AOC6	800	1073.15	0.868319	2.5	46.26	73.75	100	37	38.235	54.27	47.824	39	6.41701	6.02025	-0.435816	5.91942	6.3484	5.99961	6.32085	0.0961599	-0.300606	-0.339656	-0.401434	0.0275457	-0.321245	34			35	24		1	-9.89924	-0.0660086	-0.0201485	-0.0660086	0.259852	0.213991	0.236921	0.0458602	59	-0.0201485	-0.0660086		32.0985	-0.587566	-0.533285
AOC	Martin and Hermann, 2018 JP	AOC7	850	1123.15	0.792729	2.5	46.26	72.53	100	37	38.235	54.27	47.824	39	5.87025	5.50617	-0.399955	5.41222	5.80734	5.48762	5.78016	0.0900933	-0.273994	-0.309862	-0.367938	0.0271853	-0.292535	35			37	22		1	-8.89064	-0.0878115	-0.0462535	-0.0878115	0.233747	0.192189	0.212968	0.041558	59	-0.0462535	-0.0878115		32.1146	-0.564259	-0.513721
AOC	Martin and Hermann, 2018 JP	AOC13	750	1023.15	0.95526	3	46.26	78.31	100	37	38.235	54.27	47.824	39	7.0432	6.60925	-0.476703	6.5009	6.96807	6.58613	6.94053	0.102669	-0.331278	-0.374035	-0.439626	0.0275448	-0.354395	18	2		26	36	5	5	-12.7273	-0.00487569	0.0618751	-0.00487569	0.341875	0.275124	0.3085	0.0667508	62	0.0618751	-0.00487569		39.2246	-0.429825	-0.400572
AOC	Martin and Hermann, 2018 JP	AOC15	800	1073.15	0.868319	3	46.26	76.23	100	37	38.235	54.27	47.824	39	6.41701	6.02025	-0.435816	5.91942	6.3484	5.99961	6.32085	0.0961599	-0.300606	-0.339656	-0.401434	0.0275457	-0.321245	31			34	26	3		-10.0403	-0.0629597	-0.0141202	-0.0629597	0.26588	0.21704	0.24146	0.0488395	60	-0.0141202	-0.0629597		32.7952	-0.55766	-0.506657
AOC	Martin and Hermann, 2018 JP	AOC21	850	1123.15	0.792729	3	46.26	75.52	100	37	38.235	54.27	47.824	39	5.87025	5.50617	-0.399955	5.41222	5.80734	5.48762	5.78016	0.0900933	-0.273994	-0.309862	-0.367938	0.0271853	-0.292535	34			35	23			-8.73928	-0.0910834	-0.0505496	-0.0910834	0.22945	0.188917	0.209183	0.0405338	58	-0.0505496	-0.0910834		31.1867	-0.566231	-0.515667
AOC	Martin and Hermann, 2018 JP	AOC47	850	1123.15	0.792729	4.5	46.26	76.8	100	37	38.235	54.27	47.824	39	5.87025	5.50617	-0.399955	5.41222	5.80734	5.48762	5.78016	0.0900933	-0.273994	-0.309862	-0.367938	0.0271853	-0.292535	21	3		41	30			-10.5776	-0.0513443	0.00351465	-0.0513443	0.283515	0.228656	0.256085	0.054859	71	0.00351465	-0.0513443		38.1418	-0.43175	-0.402387
AOC	Martin and Hermann, 2018 JP	AOC38	900	1173.15	0.726596	4.5	48.41	80.35	100	37	38.235	54.27	47.824	39	5.3901	5.05488	-0.368332	4.96723	5.33223	5.03813	5.30564	0.0844629	-0.25076	-0.283869	-0.33841	0.026584	-0.267508	20			43	33			-10.7277	-0.0583987	-0.011324	-0.0583987	0.268676	0.221601	0.245139	0.0470747	76	-0.011324	-0.0583987		40.425	-0.413507	-0.390115
AOC	Martin and Hermann, 2018 JP	AOC34	1000	1273.15	0.616937	4.5	48.41	77.56	100	37	38.235	54.27	47.824	39	4.59021	4.30342	-0.315353	4.22678	4.54075	4.28955	4.51577	0.0744361	-0.212349	-0.240917	-0.288988	0.0249755	-0.226217	23			42	31			-8.73067	-0.0996516	-0.06126	-0.0996516	0.21874	0.180348	0.199544	0.0383916	73	-0.06126	-0.0996516		39.7029	-0.407638	-0.385236
MORB(JDF pillow basalt)	Sisson and Kelemen, 2018 CMP	120	800	1073.15	0.868319	2.2	50.23	74	100	37	38.235	54.27	47.824	39	6.41701	6.02025	-0.435816	5.91942	6.3484	5.99961	6.32085	0.0961599	-0.300606	-0.339656	-0.401434	0.0275457	-0.321245	21.8			40	36.9			-13.2337	-0.0165387	0.0388209	-0.0165387	0.318821	0.263461	0.291141	0.0553596	76.9	0.0388209	-0.0165387		43.6036	-0.430836	-0.404645
MORB(JDF pillow basalt)	Sisson and Kelemen, 2018 CMP	2255	900	1173.15	0.726596	2.8	50.23	73.4	100	37	38.235	54.27	47.824	39	5.3901	5.05488	-0.368332	4.96723	5.33223	5.03813	5.30564	0.0844629	-0.25076	-0.283869	-0.33841	0.026584	-0.267508	21.2			42.4	35.6			-11.1401	-0.0582182	-0.0113744	-0.0582182	0.268626	0.221782	0.245204	0.0468437	78	-0.0113744	-0.0582182		43.9964	-0.400569	-0.379544
Radiolarian Clay	Skora and Blundy, 2010 JP	c10	800	1073.15	0.868319	3	61.49	76.17	100	37	38.235	54.27	47.824	39	6.41701	6.02025	-0.435816	5.91942	6.3484	5.99961	6.32085	0.0961599	-0.300606	-0.339656	-0.401434	0.0275457	-0.321245	25	18	12	23	12	8.5		-5.09309	-0.0471721	0.00772183	-0.0471721	0.137722	0.0828279	0.110275	0.0548939	35	0.00772183	-0.0471721		56.5967	-0.191784	-0.167158
Radiolarian Clay	Skora and Blundy, 2010 JP	c23	850	1123.15	0.792729	3	61.49	75.65	100	37	38.235	54.27	47.824	39	5.87025	5.50617	-0.399955	5.41222	5.80734	5.48762	5.78016	0.0900933	-0.273994	-0.309862	-0.367938	0.0271853	-0.292535	44	12	8.5	30	1.2	1.5		-3.55497	-0.0721861	-0.0382123	-0.0721861	0.0917877	0.0578139	0.0748008	0.0339738	31.2	-0.0382123	-0.0721861		50.3643	-0.238327	-0.198231
Radiolarian Clay	Skora and Blundy, 2010 JP	c9	900	1173.15	0.726596	3	61.49	75.34	100	37	38.235	54.27	47.824	39	5.3901	5.05488	-0.368332	4.96723	5.33223	5.03813	5.30564	0.0844629	-0.25076	-0.283869	-0.33841	0.026584	-0.267508	49	9.5	10	28				-3.16446	-0.0785371	-0.0519035	-0.0785371	0.0780965	0.0514629	0.0647797	0.0266336	28	-0.0519035	-0.0785371		48.1831	-0.247324	-0.207313
Radiolarian Clay	Skora and Blundy, 2010 JP	c14	1000	1273.15	0.616937	3	61.49	74.14	100	37	38.235	54.27	47.824	39	4.59021	4.30342	-0.315353	4.22678	4.54075	4.28955	4.51577	0.0744361	-0.212349	-0.240917	-0.288988	0.0249755	-0.226217	65		5.3	29				-3.08774	-0.0797847	-0.0674011	-0.0797847	0.0625989	0.0502153	0.0564071	0.0123836	29	-0.0674011	-0.0797847		37.9971	-0.356837	-0.311963
Carbonate-rich Sediments	Skora et al., 2015 JP	144-16-c1	800	1073.15	0.868319	3	49.6	76	100	37	38.235	54.27	47.824	39	6.41701	6.02025	-0.435816	5.91942	6.3484	5.99961	6.32085	0.0961599	-0.300606	-0.339656	-0.401434	0.0275457	-0.321245	7	22			20	18	8	-3.00681	-0.0693789	0.0027537	-0.0693789	0.132754	0.0606211	0.0966874	0.0721326	20	0.0027537	-0.0693789		47.6129	-0.14595	-0.137283
Carbonate-rich Sediments	Skora et al., 2015 JP	144-16-c3	850	1123.15	0.792729	3	49.6	77	100	37	38.235	54.27	47.824	39	5.87025	5.50617	-0.399955	5.41222	5.80734	5.48762	5.78016	0.0900933	-0.273994	-0.309862	-0.367938	0.0271853	-0.292535	18	16			17	15	10	-2.89893	-0.0715538	-0.0180173	-0.0715538	0.111983	0.0584462	0.0852145	0.0535366	17	-0.0180173	-0.0715538		43.5854	-0.173427	-0.152665
Carbonate-rich Sediments	Skora et al., 2015 JP	144-16-c6	900	1173.15	0.726596	3	49.6	76	100	37	38.235	54.27	47.824	39	5.3901	5.05488	-0.368332	4.96723	5.33223	5.03813	5.30564	0.0844629	-0.25076	-0.283869	-0.33841	0.026584	-0.267508	58						17	-1.77358	-0.0942423	-0.0855999	-0.0942423	0.0444001	0.0357577	0.0400789	0.00864242	0	-0.0855999	-0.0942423		13.1429	-0.484557	-0.415543
Carbonate-rich Sediments	Skora et al., 2015 JP	144-16-c7	1000	1273.15	0.616937	3	49.6	63	100	37	38.235	54.27	47.824	39	4.59021	4.30342	-0.315353	4.22678	4.54075	4.28955	4.51577	0.0744361	-0.212349	-0.240917	-0.288988	0.0249755	-0.226217	75			6				-0.552688	-0.118857	-0.116133	-0.118857	0.0138675	0.0111429	0.0125052	0.00272456	6	-0.116133	-0.118857		9.4	-0.408824	-0.354043
Carbonate-rich Sediments	Skora et al., 2015 JP	144-16-c14	1000	1273.15	0.616937	3	49.6	69	100	37	38.235	54.27	47.824	39	4.59021	4.30342	-0.315353	4.22678	4.54075	4.28955	4.51577	0.0744361	-0.212349	-0.240917	-0.288988	0.0249755	-0.226217	68			10				-0.921146	-0.111429	-0.106888	-0.111429	0.0231124	0.0185715	0.020842	0.00454094	10	-0.106888	-0.111429		8.375	-0.53464	-0.45514
Carbonate-poor Sediments	Skora et al., 2015 JP	144-38-c34	750	1023.15	0.95526	3	61.5	75	100	37	38.235	54.27	47.824	39	7.0432	6.60925	-0.476703	6.5009	6.96807	6.58613	6.94053	0.102669	-0.331278	-0.374035	-0.439626	0.0275448	-0.354395	13	29	1	31		23		-1.27558	-0.109259	-0.0327136	-0.109259	0.0972864	0.0207411	0.0590138	0.0765453	31	-0.0327136	-0.109259		59.4828	-0.148329	-0.133908
Carbonate-poor Sediments	Skora et al., 2015 JP	144-38-c28	800	1073.15	0.868319	3	61.5	74	100	37	38.235	54.27	47.824	39	6.41701	6.02025	-0.435816	5.91942	6.3484	5.99961	6.32085	0.0961599	-0.300606	-0.339656	-0.401434	0.0275457	-0.321245	43	15	3	28		6		-2.44852	-0.0901866	-0.05057	-0.0901866	0.07943	0.0398134	0.0596217	0.0396166	28	-0.05057	-0.0901866		52.0702	-0.215157	-0.172684
Carbonate-poor Sediments	Skora et al., 2015 JP	144-38-c29	800	1073.15	0.868319	3	61.5	74	100	37	38.235	54.27	47.824	39	6.41701	6.02025	-0.435816	5.91942	6.3484	5.99961	6.32085	0.0961599	-0.300606	-0.339656	-0.401434	0.0275457	-0.321245	57	7	2	30				-3.44536	-0.073978	-0.0483157	-0.073978	0.0816843	0.056022	0.0688532	0.0256622	30	-0.0483157	-0.073978		44.9302	-0.308336	-0.252309
Carbonate-poor Sediments	Skora et al., 2015 JP	144-38-c4	850	1123.15	0.792729	3	61.5	75	100	37	38.235	54.27	47.824	39	5.87025	5.50617	-0.399955	5.41222	5.80734	5.48762	5.78016	0.0900933	-0.273994	-0.309862	-0.367938	0.0271853	-0.292535	66		1	31				-3.77412	-0.0686322	-0.053688	-0.0686322	0.076312	0.0613678	0.0688399	0.0149442	31	-0.053688	-0.0686322		35.2941	-0.444787	-0.383142
Carbonate-poor Sediments	Skora et al., 2015 JP	144-38-c15	850	1123.15	0.792729	3	61.5	76	100	37	38.235	54.27	47.824	39	5.87025	5.50617	-0.399955	5.41222	5.80734	5.48762	5.78016	0.0900933	-0.273994	-0.309862	-0.367938	0.0271853	-0.292535	65		1	32				-3.8926	-0.0667057	-0.0512932	-0.0667057	0.0787068	0.0632943	0.0710005	0.0154125	32	-0.0512932	-0.0667057		34.5714	-0.451332	-0.388408
Carbonate-poor Sediments	Skora et al., 2015 JP	144-38-c11	900	1173.15	0.726596	3	61.5	73.7	100	37	38.235	54.27	47.824	39	5.3901	5.05488	-0.368332	4.96723	5.33223	5.03813	5.30564	0.0844629	-0.25076	-0.283869	-0.33841	0.026584	-0.267508	65		1	34				-3.78305	-0.068487	-0.0534751	-0.068487	0.0765249	0.061513	0.0690189	0.0150119	34	-0.0534751	-0.068487		38.8429	-0.399652	-0.346755
Carbonate-poor Sediments	Skora et al., 2015 JP	144-38-c13	1000	1273.15	0.616937	3	61.5	67.9	100	37	38.235	54.27	47.824	39	4.59021	4.30342	-0.315353	4.22678	4.54075	4.28955	4.51577	0.0744361	-0.212349	-0.240917	-0.288988	0.0249755	-0.226217	77			23				-2.11864	-0.0955506	-0.0871274	-0.0955506	0.0428726	0.0344494	0.038661	0.00842325	23	-0.0871274	-0.0955506		40.0739	-0.373193	-0.325412
Pelite	Schmidt et al., 2004 EPSL	me35	850	1123.15	0.792729	4	64.4	76.8	100	37	38.235	54.27	47.824	39	5.87025	5.50617	-0.399955	5.41222	5.80734	5.48762	5.78016	0.0900933	-0.273994	-0.309862	-0.367938	0.0271853	-0.292535	7.8	30.8	7.2	20	14	20.2		-2.85745	-0.0856296	-0.0183582	-0.0856296	0.111642	0.0443704	0.0780061	0.0672714	34	-0.0183582	-0.0856296		63.351	-0.14145	-0.134551
Pelite	Schmidt et al., 2004 EPSL	me32	900	1173.15	0.726596	4	64.4	76.62	100	37	38.235	54.27	47.824	39	5.3901	5.05488	-0.368332	4.96723	5.33223	5.03813	5.30564	0.0844629	-0.25076	-0.283869	-0.33841	0.026584	-0.267508	18.6	29.7	8.1	18.9	11.2	13.4		-2.18091	-0.096135	-0.0406275	-0.096135	0.0893725	0.033865	0.0616187	0.0555074	30.1	-0.0406275	-0.096135		61.6077	-0.155398	-0.139624
Pelite	Schmidt et al., 2004 EPSL	me40	950	1223.15	0.668406	4	64.4	75	100	37	38.235	54.27	47.824	39	4.96623	4.65662	-0.340306	4.57472	4.9128	4.64141	4.88698	0.0792517	-0.230358	-0.261054	-0.312257	0.0258272	-0.245564	19.8	29.2	7.5	18.9	10	14.6		-1.72586	-0.103201	-0.0527941	-0.103201	0.0772059	0.0267991	0.0520025	0.0504068	28.9	-0.0527941	-0.103201		61.783	-0.153138	-0.138032
Pelite	Schmidt et al., 2004 EPSL	me33	1000	1273.15	0.616937	4	64.4	71.4	100	37	38.235	54.27	47.824	39	4.59021	4.30342	-0.315353	4.22678	4.54075	4.28955	4.51577	0.0744361	-0.212349	-0.240917	-0.288988	0.0249755	-0.226217	49.2	20.1	10.1	20.7				-1.20415	-0.111302	-0.0824722	-0.111302	0.0475278	0.018698	0.0331129	0.0288298	20.7	-0.0824722	-0.111302		57.6205	-0.187039	-0.15244
Pelite	Schmidt et al., 2004 EPSL	me320	950	1223.15	0.668406	5	64.4	72.02	100	37	38.235	54.27	47.824	39	4.96623	4.65662	-0.340306	4.57472	4.9128	4.64141	4.88698	0.0792517	-0.230358	-0.261054	-0.312257	0.0258272	-0.245564	42.2	22.1	10.9	24.9				-1.66294	-0.104178	-0.0691428	-0.104178	0.0608572	0.0258221	0.0433397	0.0350351	24.9	-0.0691428	-0.104178		58.8366	-0.184388	-0.153077
Pelite	Schmidt et al., 2004 EPSL	me318	1000	1273.15	0.616937	5	64.4	71.55	100	37	38.235	54.27	47.824	39	4.59021	4.30342	-0.315353	4.22678	4.54075	4.28955	4.51577	0.0744361	-0.212349	-0.240917	-0.288988	0.0249755	-0.226217	43.6	22.1	10.8	23.5				-1.3682	-0.108755	-0.0768941	-0.108755	0.0531059	0.0212454	0.0371756	0.0318605	23.5	-0.0768941	-0.108755		58.8727	-0.179894	-0.14996
Greywacke	Schmidt et al., 2004 EPSL	me32	900	1173.15	0.726596	4	70.4	75.18	100	37	38.235	54.27	47.824	39	5.3901	5.05488	-0.368332	4.96723	5.33223	5.03813	5.30564	0.0844629	-0.25076	-0.283869	-0.33841	0.026584	-0.267508	17.9	35.4		12.8	24	10		-2.67988	-0.0919336	-0.0359001	-0.0919336	0.0940999	0.0380664	0.0660832	0.0560334	36.8	-0.0359001	-0.0919336		69.3578	-0.152239	-0.138996
Greywacke	Schmidt et al., 2004 EPSL	me40	950	1223.15	0.668406	4	70.4	73.58	100	37	38.235	54.27	47.824	39	4.96623	4.65662	-0.340306	4.57472	4.9128	4.64141	4.88698	0.0792517	-0.230358	-0.261054	-0.312257	0.0258272	-0.245564	18.3	36.5		12.6	21.8	10.8		-1.92584	-0.102644	-0.0507484	-0.102644	0.0792516	0.0273557	0.0533037	0.051896	34.4	-0.0507484	-0.102644		69.6877	-0.148743	-0.13647
Greywacke	Schmidt et al., 2004 EPSL	me33	1000	1273.15	0.616937	4	70.4	70.43	100	37	38.235	54.27	47.824	39	4.59021	4.30342	-0.315353	4.22678	4.54075	4.28955	4.51577	0.0744361	-0.212349	-0.240917	-0.288988	0.0249755	-0.226217	57.9	25.6	0.2	16.4				0.379171	-0.135386	-0.10866	-0.135386	0.0213396	-0.00538596	0.00797684	0.0267256	16.4	-0.10866	-0.135386		70.3587	-0.159378	-0.122585
Greywacke	Schmidt et al., 2004 EPSL	me202	900	1173.15	0.726596	5	70.4	73.96	100	37	38.235	54.27	47.824	39	5.3901	5.05488	-0.368332	4.96723	5.33223	5.03813	5.30564	0.0844629	-0.25076	-0.283869	-0.33841	0.026584	-0.267508	9.1	36.5		13	25.4	16		-2.78951	-0.0903763	-0.0297098	-0.0903763	0.10029	0.0396237	0.069957	0.0606665	38.4	-0.0297098	-0.0903763		70.0436	-0.140601	-0.134189
Greywacke	Schmidt et al., 2004 EPSL	me302	950	1223.15	0.668406	5	70.4	71.03	100	37	38.235	54.27	47.824	39	4.96623	4.65662	-0.340306	4.57472	4.9128	4.64141	4.88698	0.0792517	-0.230358	-0.261054	-0.312257	0.0258272	-0.245564	31.6	31		19.2	18.1			-2.52688	-0.0941068	-0.0512054	-0.0941068	0.0787946	0.0358932	0.0573439	0.0429014	37.3	-0.0512054	-0.0941068		70.1089	-0.16688	-0.1468
Greywacke	Schmidt et al., 2004 EPSL	me302	1000	1273.15	0.616937	5	70.4	71.86	100	37	38.235	54.27	47.824	39	4.59021	4.30342	-0.315353	4.22678	4.54075	4.28955	4.51577	0.0744361	-0.212349	-0.240917	-0.288988	0.0249755	-0.226217	40.6	27.3		17.1	14.9			-1.87988	-0.103297	-0.0687528	-0.103297	0.0612472	0.0267028	0.043975	0.0345444	32	-0.0687528	-0.103297		69.4021	-0.173345	-0.148898
granitic gneiss	Gao et al., 2023 Geology	H-900	900	1173.15	0.726596	5	76.59	74	100	37	38.235	54.27	47.824	39	5.3901	5.05488	-0.368332	4.96723	5.33223	5.03813	5.30564	0.0844629	-0.25076	-0.283869	-0.33841	0.026584	-0.267508	24	35		4	37			-4.27319	-0.074207	-0.0245032	-0.074207	0.105497	0.055793	0.0806449	0.0497038	41	-0.0245032	-0.074207		77.4079	-0.161848	-0.146843
Note: The silicon β-factors for augite are derived from Rabin et al. (2021), while those for trachyte are sourced from Rabin et al. (2023). The β-factors for quartz and anorthite are taken from Qin et al. (2016), and those for kyanite and muscovite are from Li et al. (2019). Additionally, the equilibrium silicon isotope fractionation between quartz and pyrope was utilized to calculate ∆pyrope-mel…
The uncertainty on the mineral–melt Si isotope fractionation factor was taken as the sole source of uncertainty in the melting models. In the calculation, Δ30/28Si melt1 did not correct for systematic biases reported in Rabin et al. (2021) and Rabin et al. (2023), whereas Δ30/28Si melt2 incorporated these corrections.
References:
high-pressure experimental melting data source：
Schmidt, M. W., Vielzeuf, D., & Auzanneau, E. (2004). Melting and dissolution of subducting crust at high pressures: The key role of white mica. Earth and Planetary Science Letters, 228(1–2), 65–84. https://doi.org/10.1016/j.epsl.2004.09.020
Kessel, R., Ulmer, P., Pettke, T., Schmidt, M. W., & Thompson, A. B. (2005). The water–basalt system at 4 to 6 GPa: Phase relations and second critical endpoint in a K-free eclogite at 700 to 1400 °C. Earth and Planetary Science Letters, 237(3–4), 873–892. https://doi.org/10.1016/j.epsl.2005.06.018
Carter, L. B., Skora, S., Blundy, J. D., De Hoog, J. C. M. & Elliott, T. (2015). An Experimental Study of Trace Element Fluxes from Subducted Oceanic Crust. Journal of Petrology 56, 1585–1606. https://doi.org/10.1093/petrology/egv046.
Martin, L. A. J. & Hermann, J. (2018). Experimental phase relations in altered oceanic crust: Implications for carbon recycling at subduction zones. Journal of Petrology 59, 299–320. https://doi.org/10.1093/petrology/egy031.
Skora, S., & Blundy, J. (2010). High-pressure Hydrous Phase Relations of Radiolarian Clay and Implications for the Involvement of Subducted Sediment in Arc Magmatism. Journal of Petrology, 51(11), 2211–2243. https://doi.org/10.1093/petrology/egq054
Skora, S., Blundy, J. D., Brooker, R. A., Green, E. C. R., de Hoog, J. C. M., & Connolly, J. A. D. (2015). Hydrous Phase Relations and Trace Element Partitioning Behaviour in Calcareous Sediments at Subduction-Zone Conditions. Journal of Petrology, 56(5), 953–980. https://doi.org/10.1093/petrology/egv024
Sisson, T. W., & Kelemen, P. B. (2018). Near-solidus melts of MORB + 4 wt% H2O at 0.8–2.8 GPa applied to issues of subduction magmatism and continent formation. Contributions to Mineralogy and Petrology, 173(9), 70. https://doi.org/10.1007/s00410-018-1494-x
Förster, Buhre, Xu, Prelević, Mertz-Kraus, & Foley. (2019). Two-Stage Origin of K-Enrichment in Ultrapotassic Magmatism Simulated by Melting of Experimentally Metasomatized Mantle. Minerals, 10(1), 41. https://doi.org/10.3390/min10010041
Gao, M., Foley, S. F., Xu, H., & Wang, Y. (2023). Mantle metasomatism induced by water-fluxed melting of subducted continental crust at ultrahigh pressures. Geology. https://doi.org/10.1130/G51547.1
silicon β-factors data source：
Méheut, M. & Schauble, E. A. (2014). Silicon isotope fractionation in silicate minerals: Insights from first-principles models of phyllosilicates, albite and pyrope. Geochimica et Cosmochimica Acta 134, 137–154. https://doi.org/10.1016/j.gca.2014.02.014.
Qin, T., Wu, F., Wu, Z. & Huang, F. (2016). First-principles calculations of equilibrium fractionation of O and Si isotopes in quartz, albite, anorthite, and zircon. Contributions to Mineralogy and Petrology 171https://doi.org/10.1007/s00410-016-1303-3.
Li, Y., Wang, W., Zhou, C. & Huang, F. (2019). First-principles calculations of equilibrium silicon isotope fractionation in metamorphic silicate minerals. Solid Earth Sciences 4, 142–149. https://doi.org/10.1016/j.sesci.2019.09.004.
Rabin, S., Blanchard, M., Pinilla, C., Poitrasson, F. & Gregoire, M. (2021). First-principles calculation of iron and silicon isotope fractionation between Fe-bearing minerals at magmatic temperatures: The importance of second atomic neighbors. Geochimica et Cosmochimica Acta 304, 101–118. https://doi.org/10.1016/j.gca.2021.03.028.
Rabin, S., Blanchard, M., Pinilla, C., Poitrasson, F. & Grégoire, M. (2023). Iron and silicon isotope fractionation in silicate melts using first-principles molecular dynamics. Geochimica et Cosmochimica Acta 343, 212–233. https://doi.org/10.1016/j.gca.2022.11.017.

## Sheet: Data S6 EPMA data
Data S6 - Major compositions of minerals in mantle pyroxenites xenolith (wt.%)
Type	Sample	Minerals	SiO2	TiO2	Al2O3	FeO*	MnO	MgO	CaO	Na2O	K2O	Cr2O3	NiO	Total	Mg#
Clinopyroxenite	SLP18-2-17	clinopyroxene	54.205	0.09	1.222	2.845	0.107	16.55	23.43	0.306	0.006	0.027	0	98.788	91.2047
Clinopyroxenite	SLP18-2-17	clinopyroxene	53.641	0.121	2.7	4.434	0.144	15.47	22.856	0.413	0.011	0	0	99.79	86.1484
Clinopyroxenite	SLP18-2-17	clinopyroxene	55.266	0.088	0.599	1.223	0.087	17.427	24.473	0.122	0.018	0.012	0	99.315	96.2122
Clinopyroxenite	SLP18-2-17	clinopyroxene	54.424	0.105	0.733	3.766	0.152	16.355	23.598	0.309	0.001	0.006	0.001	99.45	88.5603
Clinopyroxenite	SLP18-2-17	clinopyroxene	53.906	0.126	1.144	6.162	0.19	15.217	22.312	0.513	0	0.014	0	99.584	81.4887
Websterites	SLP18-2-4	clinopyroxene	54.956	0.01	0.629	2.336	0.091	18.118	22.616	0.285	0	0.49	0.105	99.636	93.255
Websterites	SLP18-2-4	clinopyroxene	55.254	0.019	0.576	2.338	0.032	18.167	22.599	0.243	0.01	0.338	0.083	99.659	93.2666
Websterites	SLP18-2-4	orthopyroxene	57.562	0.004	0.534	6.008	0.106	34.67	0.652	0.016	0	0.205	0.162	99.919	91.14
Websterites	SLP18-2-4	orthopyroxene	58.01	0	0.545	6.204	0.124	34.301	0.674	0.014	0	0.211	0.165	100.248	90.7883
Websterites	SLP18-2-4	orthopyroxene	57.867	0.016	0.496	6.235	0.116	34.449	0.648	0.018	0.003	0.195	0.181	100.224	90.7826
Websterites	SLP18-2-4	orthopyroxene	57.77	0.004	0.54	6.171	0.104	34.265	0.668	0.018	0	0.182	0.16	99.882	90.824
Websterites	SLP18-2-4	clinopyroxene	54.927	0.004	0.554	2.145	0.053	18.146	22.583	0.272	0.001	0.318	0.078	99.081	93.7812
Websterites	SLP18-2-4	clinopyroxene	55.128	0.002	0.532	2.182	0.053	18.23	22.938	0.237	0.001	0.236	0.098	99.637	93.708
Websterites	SLP18-2-1	orthopyroxene	55.825	0.049	1.525	10.559	0.215	31.226	0.669	0.041	0.001	0.076	0.139	100.325	84.0552
Websterites	SLP18-2-1	clinopyroxene	54.462	0.096	2.074	3.817	0.111	16.662	21.542	0.689	0.008	0.094	0.052	99.607	88.6123
Websterites	SLP18-2-1	orthopyroxene	56.641	0.018	0.971	9.495	0.173	32.356	0.62	0.018	0	0.092	0.144	100.528	85.8648
Websterites	SLP18-2-1	clinopyroxene	54.73	0.287	0.514	4.316	0.127	19.629	19.312	0.181	0.015	0.178	0.021	99.31	89.0196
Websterites	SLP18-2-1	orthopyroxene	56.32	0.055	1.335	9.371	0.163	31.532	0.63	0.038	0	0.128	0.126	99.698	85.7105
Websterites	SLP18-2-1	clinopyroxene	54.025	0.083	1.724	3.217	0.101	17.153	21.951	0.673	0	0.37	0.089	99.386	90.4805
Websterites	SLP18-2-1R	clinopyroxene	54.77	0.054	0.89	2.935	0.043	17.362	22.414	0.479	0	0.237	0.041	99.225	91.3382
Websterites	SLP18-2-1R	orthopyroxene	57.039	0	0.662	8.664	0.127	32.921	0.599	0.056	0.018	0.088	0.116	100.29	87.1356
Websterites	SLP18-2-1R	orthopyroxene	56.708	0	0.861	8.962	0.156	32.576	0.615	0.054	0.02	0.212	0.142	100.306	86.6302
Websterites	SLP18-2-1R	clinopyroxene	54.547	0.052	1.544	3.03	0.08	16.713	21.593	0.769	0.02	0.613	0.067	99.028	90.7685
Websterites	SLP18-2-1R	orthopyroxene	57.177	0.014	0.599	8.388	0.151	32.798	0.624	0.06	0	0.065	0.132	100.008	87.4532
Websterites	SLP18-2-1R	clinopyroxene	54.003	0.282	0.231	4.75	0.158	19.925	18.834	0.19	0.007	0.156	0.01	98.546	88.2041
